# Supplementary material for: New insights into genome annotation in Podospora anserina through re-exploiting multiple RNA-seq data
Source: BMC Genomics. 2022 Dec 29;23:859. doi: 10.1186/s12864-022-09085-4 (PMC9801653; doi:10.1186/s12864-022-09085-4)
Supplement: Supplementary file 1 — Additional file 1. [file 12864_2022_9085_MOESM1_ESM.xlsx]

## Sheet: TableS1
Transcript number	Gene	Position TSS	Position TES	Size 5'UTR	Size 3'UTR	Dataset	RNAseq		Table S1: Transcripts predicted in all the RNA-seq dataset by StringTie and selected with the SCV method. The transcripts have been numbered. The table shows the gene name, the coordinates, the UTRs sizes and the dataset from which the prediction originates.
Podan_transcript_n1	Pa_1_1032	9439	8596	257	469	B	SRR6960211
Podan_transcript_n2	Pa_1_1030	10260	11734	249	307	C	SRR3197702
Podan_transcript_n3	Pa_1_1030	10295	11823	214	396	B	SRR6960211
Podan_transcript_n4	Pa_1_1000	27511	28753	53	185	B	SRR6960212
Podan_transcript_n5	Pa_1_1000	27508	28719	56	151	B	SRR6960215
Podan_transcript_n6	Pa_1_1000	27417	28724	147	156	B	SRR6960225
Podan_transcript_n7	Pa_1_970	33314	33866	31	140	B	SRR6960215
Podan_transcript_n8	Pa_1_970	33314	33878	31	152	B	SRR6960216
Podan_transcript_n9	Pa_1_950	37363	38621	52	633	B	SRR6960225
Podan_transcript_n10	Pa_1_940	42809	40075	144	90	B	SRR6960209
Podan_transcript_n11	Pa_1_940	42787	40088	122	77	B	SRR6960219
Podan_transcript_n12	Pa_1_940	42748	40079	83	86	B	SRR6960221
Podan_transcript_n13	Pa_1_920	46526	44743	142	507	A	ERR2224051
Podan_transcript_n14	Pa_1_910	48780	47036	44	69	A	ERR2224048
Podan_transcript_n15	Pa_1_900	52649	48937	501	290	A	ERR2224051
Podan_transcript_n16	Pa_1_900	52530	48940	382	287	C	SRR3197710
Podan_transcript_n17	Pa_1_890	52833	53660	79	9	C	SRR3197701
Podan_transcript_n18	Pa_1_870	56962	55394	24	814	B	SRR6960217
Podan_transcript_n19	Pa_1_870	56963	55350	25	858	B	SRR6960219
Podan_transcript_n20	Pa_1_860	57179	57894	36	197	B	SRR6960217
Podan_transcript_n21	Pa_1_850	58435	60034	98	56	B	SRR6960213
Podan_transcript_n22	Pa_1_850	58421	60034	112	56	B	SRR6960221
Podan_transcript_n23	Pa_1_840	60956	60019	165	21	C	SRR3197710
Podan_transcript_n24	Pa_1_830	63235	61265	91	122	B	SRR6960209
Podan_transcript_n25	Pa_1_830	63237	61265	93	122	B	SRR6960219
Podan_transcript_n26	Pa_1_830	63250	61265	106	122	B	SRR6960222
Podan_transcript_n27	Pa_1_810	68430	66201	267	151	B	SRR6960218
Podan_transcript_n28	Pa_1_800	71001	69523	67	69	A	ERR2224048
Podan_transcript_n29	Pa_1_790	74111	76705	127	87	B	SRR6960217
Podan_transcript_n30	Pa_1_780	78139	76734	7	64	B	SRR6960217
Podan_transcript_n31	Pa_1_780	78155	76731	23	67	B	SRR6960222
Podan_transcript_n32	Pa_1_770	80217	78457	279	217	A	ERR2224050
Podan_transcript_n33	Pa_1_760	83981	81733	176	311	A	ERR2224050
Podan_transcript_n34	Pa_1_750	86212	84114	139	323	A	ERR2224047
Podan_transcript_n35	Pa_1_740	89398	87117	284	263	A	ERR2224050
Podan_transcript_n36	Pa_1_730	89595	91274	555	134	A	ERR2224047
Podan_transcript_n37	Pa_1_730	89877	91274	273	134	A	ERR2224048
Podan_transcript_n38	Pa_1_730	89595	91274	555	134	A	ERR2224051
Podan_transcript_n39	Pa_1_730	89607	91226	543	86	C	SRR3197704
Podan_transcript_n40	Pa_1_730	89600	91275	550	135	C	SRR3197705
Podan_transcript_n41	Pa_1_730	89607	91328	543	188	C	SRR3197708
Podan_transcript_n42	Pa_1_730	89607	91276	543	136	C	SRR3197709
Podan_transcript_n43	Pa_1_730	89607	91295	543	155	C	SRR3197710
Podan_transcript_n44	Pa_1_730	89671	91301	479	161	B	SRR6960208
Podan_transcript_n45	Pa_1_730	89618	91295	532	155	B	SRR6960211
Podan_transcript_n46	Pa_1_730	89633	91277	517	137	B	SRR6960215
Podan_transcript_n47	Pa_1_730	89624	91289	526	149	B	SRR6960216
Podan_transcript_n48	Pa_1_730	89627	91293	523	153	B	SRR6960217
Podan_transcript_n49	Pa_1_730	89625	91286	525	146	B	SRR6960219
Podan_transcript_n50	Pa_1_730	89626	91286	524	146	B	SRR6960221
Podan_transcript_n51	Pa_1_730	89625	91286	525	146	B	SRR6960222
Podan_transcript_n52	Pa_1_730	89624	91410	526	270	B	SRR6960223
Podan_transcript_n53	Pa_1_730	89624	91292	526	152	B	SRR6960225
Podan_transcript_n54	Pa_1_720	91591	92939	97	144	B	SRR6960219
Podan_transcript_n55	Pa_1_720	91605	92917	83	122	B	SRR6960221
Podan_transcript_n56	Pa_1_710	95578	97769	343	149	A	ERR2224047
Podan_transcript_n57	Pa_1_710	95803	97769	118	149	C	SRR3197701
Podan_transcript_n58	Pa_1_710	95840	97769	81	149	B	SRR6960211
Podan_transcript_n59	Pa_1_710	95832	97910	89	290	B	SRR6960215
Podan_transcript_n60	Pa_1_710	95588	97795	333	175	B	SRR6960217
Podan_transcript_n61	Pa_1_710	95834	97794	87	174	B	SRR6960220
Podan_transcript_n62	Pa_1_710	95399	97861	522	241	B	SRR6960222
Podan_transcript_n63	Pa_1_710	95887	97923	34	303	B	SRR6960225
Podan_transcript_n64	Pa_1_700	100641	98094	110	290	C	SRR3197700
Podan_transcript_n65	Pa_1_700	100623	98049	92	335	B	SRR6960213
Podan_transcript_n66	Pa_1_690	104237	102071	40	661	C	SRR3197711
Podan_transcript_n67	Pa_1_690	104201	102607	4	125	B	SRR6960209
Podan_transcript_n68	Pa_1_690	104223	102026	26	706	B	SRR6960215
Podan_transcript_n69	Pa_1_690	104285	102631	88	101	B	SRR6960216
Podan_transcript_n70	Pa_1_690	104235	102039	38	693	B	SRR6960217
Podan_transcript_n71	Pa_1_690	104271	102063	74	669	B	SRR6960219
Podan_transcript_n72	Pa_1_690	104214	102024	17	708	B	SRR6960221
Podan_transcript_n73	Pa_1_690	104235	102036	38	696	B	SRR6960222
Podan_transcript_n74	Pa_1_680	104893	106349	108	84	C	SRR3197710
Podan_transcript_n75	Pa_1_680	104909	106349	92	84	B	SRR6960209
Podan_transcript_n76	Pa_1_680	104911	106351	90	86	B	SRR6960212
Podan_transcript_n77	Pa_1_680	104907	106349	94	84	B	SRR6960217
Podan_transcript_n78	Pa_1_680	104912	106349	89	84	B	SRR6960219
Podan_transcript_n79	Pa_1_680	104903	106349	98	84	B	SRR6960221
Podan_transcript_n80	Pa_1_680	104912	106416	89	151	B	SRR6960222
Podan_transcript_n81	Pa_1_680	104953	106351	48	86	B	SRR6960225
Podan_transcript_n82	Pa_1_670	106853	107549	87	4	B	SRR6960209
Podan_transcript_n83	Pa_1_675	108311	107601	88	181	A	ERR2224047
Podan_transcript_n84	Pa_1_675	108325	107690	102	92	C	SRR3197704
Podan_transcript_n85	Pa_1_675	108292	107609	69	173	C	SRR3197705
Podan_transcript_n86	Pa_1_675	108298	107623	75	159	B	SRR6960209
Podan_transcript_n87	Pa_1_675	108281	107626	58	156	B	SRR6960222
Podan_transcript_n88	Pa_1_660	108724	110788	24	367	A	ERR2224046
Podan_transcript_n89	Pa_1_660	108724	110762	24	341	A	ERR2224047
Podan_transcript_n90	Pa_1_660	108738	110609	10	188	B	SRR6960220
Podan_transcript_n91	Pa_1_650	112191	110521	91	270	C	SRR3197700
Podan_transcript_n92	Pa_1_650	112201	110478	101	313	C	SRR3197704
Podan_transcript_n93	Pa_1_650	112185	110480	85	311	C	SRR3197705
Podan_transcript_n94	Pa_1_650	112169	110519	69	272	C	SRR3197708
Podan_transcript_n95	Pa_1_650	112178	110476	78	315	C	SRR3197709
Podan_transcript_n96	Pa_1_650	112174	110468	74	323	C	SRR3197710
Podan_transcript_n97	Pa_1_650	112190	110525	90	266	C	SRR3197711
Podan_transcript_n98	Pa_1_650	112139	110480	39	311	B	SRR6960209
Podan_transcript_n99	Pa_1_650	112127	110515	27	276	B	SRR6960213
Podan_transcript_n100	Pa_1_650	112174	110465	74	326	B	SRR6960217
Podan_transcript_n101	Pa_1_650	112174	110471	74	320	B	SRR6960218
Podan_transcript_n102	Pa_1_650	112144	110476	44	315	B	SRR6960219
Podan_transcript_n103	Pa_1_650	112149	110476	49	315	B	SRR6960221
Podan_transcript_n104	Pa_1_640	112343	114546	362	513	A	ERR2224046
Podan_transcript_n105	Pa_1_640	112341	114544	364	511	A	ERR2224048
Podan_transcript_n106	Pa_1_640	112370	114556	335	523	C	SRR3197700
Podan_transcript_n107	Pa_1_640	112368	114544	337	511	C	SRR3197701
Podan_transcript_n108	Pa_1_640	112373	114569	332	536	C	SRR3197704
Podan_transcript_n109	Pa_1_640	112358	114558	347	525	C	SRR3197705
Podan_transcript_n110	Pa_1_640	112343	114564	362	531	C	SRR3197710
Podan_transcript_n111	Pa_1_640	112350	114543	355	510	C	SRR3197711
Podan_transcript_n112	Pa_1_640	112418	114550	287	517	B	SRR6960209
Podan_transcript_n113	Pa_1_640	112382	114553	323	520	B	SRR6960212
Podan_transcript_n114	Pa_1_640	112391	114556	314	523	B	SRR6960213
Podan_transcript_n115	Pa_1_640	112461	114558	244	525	B	SRR6960214
Podan_transcript_n116	Pa_1_640	112394	114558	311	525	B	SRR6960217
Podan_transcript_n117	Pa_1_640	112415	114558	290	525	B	SRR6960218
Podan_transcript_n118	Pa_1_640	112414	114553	291	520	B	SRR6960219
Podan_transcript_n119	Pa_1_640	112382	114553	323	520	B	SRR6960221
Podan_transcript_n120	Pa_1_640	112382	114553	323	520	B	SRR6960222
Podan_transcript_n121	Pa_1_640	112382	114558	323	525	B	SRR6960223
Podan_transcript_n122	Pa_1_640	112401	114554	304	521	B	SRR6960225
Podan_transcript_n123	Pa_1_620	119184	122198	105	286	A	ERR2224047
Podan_transcript_n124	Pa_1_618	123131	124820	229	95	C	SRR3197710
Podan_transcript_n125	Pa_1_615	125832	128072	134	132	A	ERR2224051
Podan_transcript_n126	Pa_1_610	128297	129446	85	202	A	ERR2224050
Podan_transcript_n127	Pa_1_590	131832	133541	43	209	A	ERR2224048
Podan_transcript_n128	Pa_1_590	131832	133493	43	161	A	ERR2224049
Podan_transcript_n129	Pa_1_560	141617	139548	359	135	A	ERR2224048
Podan_transcript_n130	Pa_1_560	141590	139595	332	88	C	SRR3197704
Podan_transcript_n131	Pa_1_560	141594	139589	336	94	C	SRR3197709
Podan_transcript_n132	Pa_1_560	141590	139596	332	87	C	SRR3197710
Podan_transcript_n133	Pa_1_560	141585	139575	327	108	B	SRR6960209
Podan_transcript_n134	Pa_1_560	141522	139573	264	110	B	SRR6960212
Podan_transcript_n135	Pa_1_560	141528	139568	270	115	B	SRR6960213
Podan_transcript_n136	Pa_1_560	141565	139595	307	88	B	SRR6960217
Podan_transcript_n137	Pa_1_560	141567	139572	309	111	B	SRR6960219
Podan_transcript_n138	Pa_1_560	141562	139581	304	102	B	SRR6960221
Podan_transcript_n139	Pa_1_560	141562	139573	304	110	B	SRR6960222
Podan_transcript_n140	Pa_1_560	141583	139572	325	111	B	SRR6960223
Podan_transcript_n141	Pa_1_560	141570	139572	312	111	B	SRR6960225
Podan_transcript_n142	Pa_1_540	148389	147259	82	28	C	SRR3197710
Podan_transcript_n143	Pa_1_540	148391	147257	84	30	C	SRR3197711
Podan_transcript_n144	Pa_1_548	149311	148372	76	296	B	SRR6960225
Podan_transcript_n145	Pa_1_530	154790	153492	191	129	C	SRR3197711
Podan_transcript_n146	Pa_1_530	154619	153504	20	117	B	SRR6960213
Podan_transcript_n147	Pa_1_520	154768	155940	393	8	C	SRR3197701
Podan_transcript_n148	Pa_1_520	154955	155977	206	45	C	SRR3197708
Podan_transcript_n149	Pa_1_520	155046	156015	115	83	B	SRR6960213
Podan_transcript_n150	Pa_1_520	155131	156025	30	93	B	SRR6960218
Podan_transcript_n151	Pa_1_500	161418	162756	130	112	A	ERR2224046
Podan_transcript_n152	Pa_1_500	160960	162796	588	152	C	SRR3197703
Podan_transcript_n153	Pa_1_500	160632	162754	916	110	C	SRR3197709
Podan_transcript_n154	Pa_1_460	176412	174539	176	1147	C	SRR3197701
Podan_transcript_n155	Pa_1_460	176426	174617	190	1069	B	SRR6960218
Podan_transcript_n156	Pa_1_445	181334	180583	9	118	B	SRR6960208
Podan_transcript_n157	Pa_1_445	181377	180597	52	104	B	SRR6960210
Podan_transcript_n158	Pa_1_445	181563	180614	238	87	B	SRR6960214
Podan_transcript_n159	Pa_1_445	181524	180608	199	93	B	SRR6960223
Podan_transcript_n160	Pa_1_440	182415	183759	241	409	A	ERR2224048
Podan_transcript_n161	Pa_1_430	184684	183885	122	321	B	SRR6960214
Podan_transcript_n162	Pa_1_430	184653	183877	91	329	B	SRR6960216
Podan_transcript_n163	Pa_1_430	184661	183882	99	324	B	SRR6960217
Podan_transcript_n164	Pa_1_430	184636	183891	74	315	B	SRR6960222
Podan_transcript_n165	Pa_1_420	186860	185081	78	163	B	SRR6960209
Podan_transcript_n166	Pa_1_420	186855	185077	73	167	B	SRR6960213
Podan_transcript_n167	Pa_1_420	186842	185103	60	141	B	SRR6960218
Podan_transcript_n168	Pa_1_420	186884	185100	102	144	B	SRR6960219
Podan_transcript_n169	Pa_1_420	186841	185150	59	94	B	SRR6960223
Podan_transcript_n170	Pa_1_420	186869	185058	87	186	B	SRR6960225
Podan_transcript_n171	Pa_1_380	205830	207337	152	308	A	ERR2224046
Podan_transcript_n172	Pa_1_340	214060	212424	123	257	B	SRR6960207
Podan_transcript_n173	Pa_1_330	216326	214474	948	322	C	SRR3197711
Podan_transcript_n174	Pa_1_330	216304	214407	926	389	B	SRR6960219
Podan_transcript_n175	Pa_1_330	216298	214482	920	314	B	SRR6960221
Podan_transcript_n176	Pa_1_320	217982	216587	96	71	B	SRR6960209
Podan_transcript_n177	Pa_1_320	218049	216562	163	96	B	SRR6960214
Podan_transcript_n178	Pa_1_320	218070	216532	184	126	B	SRR6960215
Podan_transcript_n179	Pa_1_320	218290	216562	404	96	B	SRR6960217
Podan_transcript_n180	Pa_1_320	217980	216562	94	96	B	SRR6960219
Podan_transcript_n181	Pa_1_320	217979	216562	93	96	B	SRR6960221
Podan_transcript_n182	Pa_1_320	218004	216560	118	98	B	SRR6960223
Podan_transcript_n183	Pa_1_320	217961	216562	75	96	B	SRR6960225
Podan_transcript_n184	Pa_1_310	222265	219920	421	248	B	SRR6960215
Podan_transcript_n185	Pa_1_290	229005	230383	148	153	C	SRR3197710
Podan_transcript_n186	Pa_1_280	230670	233125	659	143	A	ERR2224048
Podan_transcript_n187	Pa_1_278	234697	233106	37	98	B	SRR6960219
Podan_transcript_n188	Pa_1_275	236143	234963	91	142	B	SRR6960214
Podan_transcript_n189	Pa_1_270	238172	236616	134	134	C	SRR3197701
Podan_transcript_n190	Pa_1_260	239674	241084	156	242	C	SRR3197700
Podan_transcript_n191	Pa_1_240	244744	247754	25	1368	A	ERR2224051
Podan_transcript_n192	Pa_1_230	257950	254793	631	300	C	SRR3197702
Podan_transcript_n193	Pa_1_230	257829	254803	510	290	C	SRR3197704
Podan_transcript_n194	Pa_1_230	257956	254805	637	288	C	SRR3197705
Podan_transcript_n195	Pa_1_230	257950	254792	631	301	C	SRR3197711
Podan_transcript_n196	Pa_1_230	257811	254793	492	300	B	SRR6960209
Podan_transcript_n197	Pa_1_230	257409	254801	90	292	B	SRR6960214
Podan_transcript_n198	Pa_1_230	257359	254801	40	292	B	SRR6960216
Podan_transcript_n199	Pa_1_230	257901	254808	582	285	B	SRR6960217
Podan_transcript_n200	Pa_1_230	257804	254810	485	283	B	SRR6960219
Podan_transcript_n201	Pa_1_230	257878	254806	559	287	B	SRR6960221
Podan_transcript_n202	Pa_1_230	257932	254806	613	287	B	SRR6960222
Podan_transcript_n203	Pa_1_220	261908	258984	255	714	A	ERR2224047
Podan_transcript_n204	Pa_1_210	262162	266844	321	227	A	ERR2224050
Podan_transcript_n205	Pa_1_210	262162	266859	321	242	A	ERR2224051
Podan_transcript_n206	Pa_1_200	276074	275333	88	116	A	ERR2224051
Podan_transcript_n207	Pa_1_190	276938	278420	176	83	A	ERR2224048
Podan_transcript_n208	Pa_1_180	278558	280644	105	129	B	SRR6960221
Podan_transcript_n209	Pa_1_160	286402	285381	88	140	A	ERR2224049
Podan_transcript_n210	Pa_1_160	286377	285342	63	179	B	SRR6960214
Podan_transcript_n211	Pa_1_140	294985	291095	16	1620	C	SRR3197701
Podan_transcript_n212	Pa_1_130	296042	295280	96	294	B	SRR6960213
Podan_transcript_n213	Pa_1_130	296045	295272	99	302	B	SRR6960218
Podan_transcript_n214	Pa_1_115	296275	299510	188	116	B	SRR6960222
Podan_transcript_n215	Pa_1_120	299657	301434	75	395	C	SRR3197704
Podan_transcript_n216	Pa_1_120	299648	301438	84	399	C	SRR3197709
Podan_transcript_n217	Pa_1_120	299618	301438	114	399	C	SRR3197710
Podan_transcript_n218	Pa_1_120	299632	301426	100	387	C	SRR3197711
Podan_transcript_n219	Pa_1_90	310034	308786	26	34	A	ERR2224049
Podan_transcript_n220	Pa_1_80	312937	311842	86	76	C	SRR3197710
Podan_transcript_n221	Pa_1_80	312868	311876	17	42	C	SRR3197711
Podan_transcript_n222	Pa_1_70	318945	319995	123	147	B	SRR6960208
Podan_transcript_n223	Pa_1_70	319014	319999	54	151	B	SRR6960215
Podan_transcript_n224	Pa_1_70	318880	319976	188	128	B	SRR6960219
Podan_transcript_n225	Pa_1_70	318994	319998	74	150	B	SRR6960221
Podan_transcript_n226	Pa_1_40	333235	332045	119	138	C	SRR3197705
Podan_transcript_n227	Pa_1_40	333250	332045	134	138	C	SRR3197708
Podan_transcript_n228	Pa_1_40	333281	332046	165	137	C	SRR3197709
Podan_transcript_n229	Pa_1_30	335615	333583	328	225	B	SRR6960207
Podan_transcript_n230	Pa_1_1040	357906	360787	95	240	A	ERR2224047
Podan_transcript_n231	Pa_1_1070	370384	367524	89	111	A	ERR2224047
Podan_transcript_n232	Pa_1_1120	382345	381086	80	57	C	SRR3197709
Podan_transcript_n233	Pa_1_1140	386913	385293	103	8	A	ERR2224050
Podan_transcript_n234	Pa_1_1140	386864	385246	54	55	C	SRR3197704
Podan_transcript_n235	Pa_1_1140	386884	385250	74	51	C	SRR3197705
Podan_transcript_n236	Pa_1_1160	392665	389459	417	365	C	SRR3197710
Podan_transcript_n237	Pa_1_1160	392722	389650	474	174	C	SRR3197711
Podan_transcript_n238	Pa_1_1160	392407	389650	159	174	B	SRR6960217
Podan_transcript_n239	Pa_1_1165	392941	393965	99	205	C	SRR3197707
Podan_transcript_n240	Pa_1_1165	393005	393911	35	151	B	SRR6960207
Podan_transcript_n241	Pa_1_1165	392988	394072	52	312	B	SRR6960208
Podan_transcript_n242	Pa_1_1165	392951	394293	89	533	B	SRR6960212
Podan_transcript_n243	Pa_1_1165	392962	393896	78	136	B	SRR6960214
Podan_transcript_n244	Pa_1_1165	392930	394465	110	705	B	SRR6960215
Podan_transcript_n245	Pa_1_1165	392964	394289	76	529	B	SRR6960218
Podan_transcript_n246	Pa_1_1165	392975	393883	65	123	B	SRR6960221
Podan_transcript_n247	Pa_1_1165	392963	394278	77	518	B	SRR6960225
Podan_transcript_n248	Pa_1_1175	394415	395521	135	209	A	ERR2224051
Podan_transcript_n249	Pa_1_1180	395527	396506	153	103	A	ERR2224048
Podan_transcript_n250	Pa_1_1190	400124	398548	256	536	B	SRR6960213
Podan_transcript_n251	Pa_1_1190	400062	398536	194	548	B	SRR6960223
Podan_transcript_n252	Pa_1_1197	406179	404764	204	116	C	SRR3197703
Podan_transcript_n253	Pa_1_1210	410984	409570	116	212	B	SRR6960212
Podan_transcript_n254	Pa_1_1210	410984	409641	116	141	B	SRR6960215
Podan_transcript_n255	Pa_1_1230	415732	416493	174	260	A	ERR2224051
Podan_transcript_n256	Pa_1_1240	417872	416520	97	142	C	SRR3197709
Podan_transcript_n257	Pa_1_1240	417953	416536	178	126	B	SRR6960209
Podan_transcript_n258	Pa_1_1240	418141	416565	366	97	B	SRR6960212
Podan_transcript_n259	Pa_1_1240	417942	416562	167	100	B	SRR6960219
Podan_transcript_n260	Pa_1_1240	417914	416530	139	132	B	SRR6960221
Podan_transcript_n261	Pa_1_1240	418126	416549	351	113	B	SRR6960225
Podan_transcript_n262	Pa_1_1250	420708	419072	350	113	C	SRR3197710
Podan_transcript_n263	Pa_1_1250	420702	419065	344	120	B	SRR6960209
Podan_transcript_n264	Pa_1_1250	420688	418909	330	276	B	SRR6960214
Podan_transcript_n265	Pa_1_1250	420742	419068	384	117	B	SRR6960217
Podan_transcript_n266	Pa_1_1250	420694	419065	336	120	B	SRR6960219
Podan_transcript_n267	Pa_1_1250	420726	419091	368	94	B	SRR6960221
Podan_transcript_n268	Pa_1_1250	420698	419073	340	112	B	SRR6960222
Podan_transcript_n269	Pa_1_1260	421106	424823	1541	316	C	SRR3197710
Podan_transcript_n270	Pa_1_1260	422324	424813	323	306	C	SRR3197711
Podan_transcript_n271	Pa_1_1270	425784	424537	210	319	B	SRR6960211
Podan_transcript_n272	Pa_1_1270	425706	424537	132	319	B	SRR6960214
Podan_transcript_n273	Pa_1_1270	425748	424521	174	335	B	SRR6960220
Podan_transcript_n274	Pa_1_1280	429303	426567	444	414	C	SRR3197710
Podan_transcript_n275	Pa_1_1280	429060	426536	201	445	C	SRR3197711
Podan_transcript_n276	Pa_1_1280	428915	426522	56	459	B	SRR6960209
Podan_transcript_n277	Pa_1_1280	428868	426522	9	459	B	SRR6960218
Podan_transcript_n278	Pa_1_1280	428887	426545	28	436	B	SRR6960219
Podan_transcript_n279	Pa_1_1280	428864	426522	5	459	B	SRR6960221
Podan_transcript_n280	Pa_1_1290	431064	432163	69	187	C	SRR3197702
Podan_transcript_n281	Pa_1_1290	431064	432187	69	211	C	SRR3197704
Podan_transcript_n282	Pa_1_1290	431064	432314	69	338	C	SRR3197705
Podan_transcript_n283	Pa_1_1290	431063	432148	70	172	C	SRR3197706
Podan_transcript_n284	Pa_1_1290	431064	432186	69	210	C	SRR3197708
Podan_transcript_n285	Pa_1_1290	431064	432165	69	189	C	SRR3197709
Podan_transcript_n286	Pa_1_1290	431106	432162	27	186	B	SRR6960207
Podan_transcript_n287	Pa_1_1290	431117	432175	16	199	B	SRR6960213
Podan_transcript_n288	Pa_1_1290	431101	432166	32	190	B	SRR6960218
Podan_transcript_n289	Pa_1_1300	437130	434992	314	204	C	SRR3197710
Podan_transcript_n290	Pa_1_1310	439295	437446	242	827	A	ERR2224046
Podan_transcript_n291	Pa_1_1320	442809	441969	28	218	B	SRR6960211
Podan_transcript_n292	Pa_1_1320	442807	441976	26	211	B	SRR6960214
Podan_transcript_n293	Pa_1_1320	442807	441975	26	212	B	SRR6960223
Podan_transcript_n294	Pa_1_1320	442807	441968	26	219	B	SRR6960225
Podan_transcript_n295	Pa_1_1330	443701	446420	493	279	A	ERR2224050
Podan_transcript_n296	Pa_1_1330	443856	446574	338	433	B	SRR6960214
Podan_transcript_n297	Pa_1_1340	450377	446708	350	213	A	ERR2224050
Podan_transcript_n298	Pa_1_1340	450302	446707	275	214	A	ERR2224051
Podan_transcript_n299	Pa_1_1350	451678	450639	26	409	C	SRR3197710
Podan_transcript_n300	Pa_1_1350	451730	450578	78	470	C	SRR3197711
Podan_transcript_n301	Pa_1_1370	460542	455739	1261	392	C	SRR3197705
Podan_transcript_n302	Pa_1_1370	459346	455731	65	400	B	SRR6960225
Podan_transcript_n303	Pa_1_1380	462247	463567	108	127	A	ERR2224050
Podan_transcript_n304	Pa_1_1380	462299	463586	56	146	C	SRR3197702
Podan_transcript_n305	Pa_1_1380	461589	463587	766	147	C	SRR3197704
Podan_transcript_n306	Pa_1_1380	462290	463583	65	143	C	SRR3197705
Podan_transcript_n307	Pa_1_1380	462239	463587	116	147	C	SRR3197708
Podan_transcript_n308	Pa_1_1380	462287	463587	68	147	C	SRR3197709
Podan_transcript_n309	Pa_1_1390	464963	463684	271	280	C	SRR3197702
Podan_transcript_n310	Pa_1_1390	464970	463683	278	281	C	SRR3197704
Podan_transcript_n311	Pa_1_1390	464949	463687	257	277	C	SRR3197705
Podan_transcript_n312	Pa_1_1390	465029	463683	337	281	C	SRR3197708
Podan_transcript_n313	Pa_1_1390	464970	463683	278	281	C	SRR3197709
Podan_transcript_n314	Pa_1_1400	471672	469054	471	99	B	SRR6960209
Podan_transcript_n315	Pa_1_1400	471312	469070	111	83	B	SRR6960219
Podan_transcript_n316	Pa_1_1410	474362	471696	397	39	C	SRR3197710
Podan_transcript_n317	Pa_1_1410	474343	471562	378	173	C	SRR3197711
Podan_transcript_n318	Pa_1_1410	474271	471412	306	323	B	SRR6960209
Podan_transcript_n319	Pa_1_1410	474268	471599	303	136	B	SRR6960219
Podan_transcript_n320	Pa_1_1410	474284	471573	319	162	B	SRR6960221
Podan_transcript_n321	Pa_1_1420	474696	477102	144	258	A	ERR2224047
Podan_transcript_n322	Pa_1_1440	478833	482017	309	211	A	ERR2224047
Podan_transcript_n323	Pa_1_1450	493537	494908	108	127	B	SRR6960219
Podan_transcript_n324	Pa_1_1450	493514	494822	131	41	B	SRR6960221
Podan_transcript_n325	Pa_1_1460	498413	497309	107	148	B	SRR6960213
Podan_transcript_n326	Pa_1_1460	498393	497372	87	85	B	SRR6960218
Podan_transcript_n327	Pa_1_1460	498409	497288	103	169	B	SRR6960219
Podan_transcript_n328	Pa_1_1460	498418	497374	112	83	B	SRR6960221
Podan_transcript_n329	Pa_1_1480	501788	504630	81	143	B	SRR6960212
Podan_transcript_n330	Pa_1_1480	501738	504632	131	145	B	SRR6960223
Podan_transcript_n331	Pa_1_1490	506739	505149	142	244	B	SRR6960219
Podan_transcript_n332	Pa_1_1490	506739	505215	142	178	B	SRR6960221
Podan_transcript_n333	Pa_1_1500	511547	509633	292	35	A	ERR2224050
Podan_transcript_n334	Pa_1_1510	513634	511726	85	140	C	SRR3197701
Podan_transcript_n335	Pa_1_1530	516423	513978	94	196	A	ERR2224050
Podan_transcript_n336	Pa_1_1540	518555	516997	395	392	A	ERR2224051
Podan_transcript_n337	Pa_1_1540	518518	516882	358	507	C	SRR3197710
Podan_transcript_n338	Pa_1_1540	518483	516885	323	504	B	SRR6960209
Podan_transcript_n339	Pa_1_1540	518299	516880	139	509	B	SRR6960214
Podan_transcript_n340	Pa_1_1540	518499	516894	339	495	B	SRR6960217
Podan_transcript_n341	Pa_1_1540	518458	516882	298	507	B	SRR6960219
Podan_transcript_n342	Pa_1_1540	518357	516919	197	470	B	SRR6960221
Podan_transcript_n343	Pa_1_1540	518484	516888	324	501	B	SRR6960222
Podan_transcript_n344	Pa_1_1550	518835	521616	193	341	C	SRR3197710
Podan_transcript_n345	Pa_1_1560	526284	521981	223	309	A	ERR2224046
Podan_transcript_n346	Pa_1_1560	526283	521977	222	313	A	ERR2224049
Podan_transcript_n347	Pa_1_1560	526273	521958	212	332	A	ERR2224050
Podan_transcript_n348	Pa_1_1560	526340	521967	279	323	A	ERR2224051
Podan_transcript_n349	Pa_1_1560	526502	521976	441	314	C	SRR3197710
Podan_transcript_n350	Pa_1_1560	526196	521976	135	314	B	SRR6960217
Podan_transcript_n351	Pa_1_1570	530964	528837	278	307	A	ERR2224048
Podan_transcript_n352	Pa_1_1580	531226	535505	205	392	A	ERR2224046
Podan_transcript_n353	Pa_1_1580	531283	535560	148	447	B	SRR6960219
Podan_transcript_n354	Pa_1_1590	536494	535560	113	23	C	SRR3197705
Podan_transcript_n355	Pa_1_1600	538810	537326	89	108	A	ERR2224051
Podan_transcript_n356	Pa_1_1610	538973	540590	504	645	A	ERR2224047
Podan_transcript_n357	Pa_1_1610	538941	541210	536	1265	A	ERR2224051
Podan_transcript_n358	Pa_1_1620	555239	552615	93	1448	A	ERR2224051
Podan_transcript_n359	Pa_1_1630	556991	555373	82	116	A	ERR2224050
Podan_transcript_n360	Pa_1_1630	556947	555358	38	131	B	SRR6960213
Podan_transcript_n361	Pa_1_1640	557190	559542	101	256	A	ERR2224046
Podan_transcript_n362	Pa_1_1640	557210	559520	81	234	A	ERR2224051
Podan_transcript_n363	Pa_1_1650	560118	562723	139	441	A	ERR2224050
Podan_transcript_n364	Pa_1_1660	562701	564289	162	206	A	ERR2224047
Podan_transcript_n365	Pa_1_1670	564459	567713	63	96	A	ERR2224051
Podan_transcript_n366	Pa_1_1670	564487	567687	35	70	C	SRR3197701
Podan_transcript_n367	Pa_1_1690	572113	570297	205	75	C	SRR3197704
Podan_transcript_n368	Pa_1_1690	572148	570291	240	81	C	SRR3197710
Podan_transcript_n369	Pa_1_1690	572118	570296	210	76	C	SRR3197711
Podan_transcript_n370	Pa_1_1710	578608	575506	17	260	C	SRR3197704
Podan_transcript_n371	Pa_1_1730	583411	584201	51	223	A	ERR2224048
Podan_transcript_n372	Pa_1_1740	587857	584241	634	200	A	ERR2224048
Podan_transcript_n373	Pa_1_1740	587806	584251	583	190	A	ERR2224049
Podan_transcript_n374	Pa_1_1740	587615	584283	392	158	B	SRR6960221
Podan_transcript_n375	Pa_1_1750	588060	589861	296	141	A	ERR2224051
Podan_transcript_n376	Pa_1_1750	588146	589815	210	95	B	SRR6960207
Podan_transcript_n377	Pa_1_1750	588097	589785	259	65	B	SRR6960213
Podan_transcript_n378	Pa_1_1750	588097	589788	259	68	B	SRR6960217
Podan_transcript_n379	Pa_1_1750	588152	589785	204	65	B	SRR6960218
Podan_transcript_n380	Pa_1_1760	593182	590363	854	147	B	SRR6960217
Podan_transcript_n381	Pa_1_1770	595010	593681	234	232	A	ERR2224051
Podan_transcript_n382	Pa_1_1770	594859	593512	83	401	B	SRR6960213
Podan_transcript_n383	Pa_1_1780	596263	598980	613	550	C	SRR3197704
Podan_transcript_n384	Pa_1_1780	596228	598994	648	564	C	SRR3197705
Podan_transcript_n385	Pa_1_1780	596319	599002	557	572	C	SRR3197708
Podan_transcript_n386	Pa_1_1780	596285	598939	591	509	C	SRR3197709
Podan_transcript_n387	Pa_1_1790	600622	602815	815	131	A	ERR2224048
Podan_transcript_n388	Pa_1_1790	599800	603251	1637	567	B	SRR6960221
Podan_transcript_n389	Pa_1_1790	600796	603331	641	647	B	SRR6960225
Podan_transcript_n390	Pa_1_1800	605653	603372	142	70	A	ERR2224050
Podan_transcript_n391	Pa_1_1810	609024	607033	77	132	C	SRR3197708
Podan_transcript_n392	Pa_1_1820	613919	610221	1039	1108	A	ERR2224051
Podan_transcript_n393	Pa_1_1825	618871	615348	1033	2323	A	ERR2224046
Podan_transcript_n394	Pa_1_1830	624447	627441	532	852	B	SRR6960214
Podan_transcript_n395	Pa_1_1830	624498	627442	481	853	B	SRR6960217
Podan_transcript_n396	Pa_1_1830	624537	627424	442	835	B	SRR6960222
Podan_transcript_n397	Pa_1_1838	638431	633794	314	3405	A	ERR2224051
Podan_transcript_n398	Pa_1_1840	640880	638934	607	69	B	SRR6960209
Podan_transcript_n399	Pa_1_1840	640971	638942	698	61	B	SRR6960218
Podan_transcript_n400	Pa_1_1840	640895	638936	622	67	B	SRR6960219
Podan_transcript_n401	Pa_1_1850	641199	643025	108	154	A	ERR2224050
Podan_transcript_n402	Pa_1_1850	641174	642983	133	112	C	SRR3197705
Podan_transcript_n403	Pa_1_1850	641200	643011	107	140	C	SRR3197709
Podan_transcript_n404	Pa_1_1850	641245	642917	62	46	B	SRR6960221
Podan_transcript_n405	Pa_1_1860	645378	650726	865	764	A	ERR2224046
Podan_transcript_n406	Pa_1_1860	645670	650723	573	761	A	ERR2224047
Podan_transcript_n407	Pa_1_1870	654370	651754	407	293	B	SRR6960219
Podan_transcript_n408	Pa_1_1890	661036	659811	111	468	B	SRR6960213
Podan_transcript_n409	Pa_1_1890	661084	659708	159	571	B	SRR6960217
Podan_transcript_n410	Pa_1_1890	661049	659694	124	585	B	SRR6960218
Podan_transcript_n411	Pa_1_1900	664850	661389	134	55	C	SRR3197704
Podan_transcript_n412	Pa_1_1910	667319	665183	60	201	A	ERR2224050
Podan_transcript_n413	Pa_1_1920	667818	669738	265	149	A	ERR2224051
Podan_transcript_n414	Pa_1_1920	667880	669666	203	77	C	SRR3197710
Podan_transcript_n415	Pa_1_1930	673216	669696	490	337	C	SRR3197710
Podan_transcript_n416	Pa_1_1930	673162	669649	436	384	B	SRR6960217
Podan_transcript_n417	Pa_1_1930	673139	669672	413	361	B	SRR6960219
Podan_transcript_n418	Pa_1_1940	674098	680533	709	271	A	ERR2224048
Podan_transcript_n419	Pa_1_1940	674687	680459	120	197	C	SRR3197700
Podan_transcript_n420	Pa_1_1940	674596	680493	211	231	C	SRR3197702
Podan_transcript_n421	Pa_1_1940	674540	680480	267	218	C	SRR3197704
Podan_transcript_n422	Pa_1_1940	674596	680555	211	293	C	SRR3197705
Podan_transcript_n423	Pa_1_1940	674624	680427	183	165	C	SRR3197708
Podan_transcript_n424	Pa_1_1940	674529	680491	278	229	C	SRR3197709
Podan_transcript_n425	Pa_1_1940	674551	680513	256	251	C	SRR3197710
Podan_transcript_n426	Pa_1_1940	674609	680437	198	175	C	SRR3197711
Podan_transcript_n427	Pa_1_1940	674605	680450	202	188	B	SRR6960209
Podan_transcript_n428	Pa_1_1940	674553	680505	254	243	B	SRR6960217
Podan_transcript_n429	Pa_1_1940	674608	680488	199	226	B	SRR6960219
Podan_transcript_n430	Pa_1_1950	685363	682278	189	385	B	SRR6960214
Podan_transcript_n431	Pa_1_1950	685339	682275	165	388	B	SRR6960215
Podan_transcript_n432	Pa_1_1960	691134	688083	1485	819	A	ERR2224047
Podan_transcript_n433	Pa_1_1990	698977	697472	261	220	C	SRR3197701
Podan_transcript_n434	Pa_1_1990	698977	697386	261	306	C	SRR3197704
Podan_transcript_n435	Pa_1_1990	698975	697385	259	307	C	SRR3197705
Podan_transcript_n436	Pa_1_1990	698977	697437	261	255	C	SRR3197708
Podan_transcript_n437	Pa_1_2000	701252	707347	690	731	C	SRR3197704
Podan_transcript_n438	Pa_1_2000	701080	706685	862	69	C	SRR3197705
Podan_transcript_n439	Pa_1_2000	701020	707287	922	671	C	SRR3197708
Podan_transcript_n440	Pa_1_2000	701864	707401	78	785	C	SRR3197709
Podan_transcript_n441	Pa_1_2000	701175	707331	767	715	B	SRR6960219
Podan_transcript_n442	Pa_1_2000	701828	706730	114	114	B	SRR6960221
Podan_transcript_n443	Pa_1_2010	710326	707448	127	862	B	SRR6960217
Podan_transcript_n444	Pa_1_2020	718881	722966	1328	298	A	ERR2224048
Podan_transcript_n445	Pa_1_2030	724267	723083	279	671	B	SRR6960207
Podan_transcript_n446	Pa_1_2045	729868	727534	696	385	A	ERR2224047
Podan_transcript_n447	Pa_1_2050	732770	730046	302	176	A	ERR2224047
Podan_transcript_n448	Pa_1_2060	735581	733982	58	76	A	ERR2224050
Podan_transcript_n449	Pa_1_2070	739871	736388	103	546	A	ERR2224050
Podan_transcript_n450	Pa_1_2085	741962	743515	283	650	B	SRR6960207
Podan_transcript_n451	Pa_1_2085	741920	743514	325	649	B	SRR6960208
Podan_transcript_n452	Pa_1_2085	741915	743573	330	708	B	SRR6960213
Podan_transcript_n453	Pa_1_2085	741960	743517	285	652	B	SRR6960215
Podan_transcript_n454	Pa_1_2085	741913	743577	332	712	B	SRR6960218
Podan_transcript_n455	Pa_1_2085	741903	743575	342	710	B	SRR6960225
Podan_transcript_n456	Pa_1_2080	745323	743743	341	477	A	ERR2224051
Podan_transcript_n457	Pa_1_2090	747769	745781	218	435	A	ERR2224050
Podan_transcript_n458	Pa_1_2100	750296	747945	364	478	A	ERR2224050
Podan_transcript_n459	Pa_1_2110	752147	750781	339	331	B	SRR6960208
Podan_transcript_n460	Pa_1_2110	752203	750769	395	343	B	SRR6960210
Podan_transcript_n461	Pa_1_2110	752169	750869	361	243	B	SRR6960212
Podan_transcript_n462	Pa_1_2110	752137	750682	329	430	B	SRR6960215
Podan_transcript_n463	Pa_1_2110	752139	750723	331	389	B	SRR6960216
Podan_transcript_n464	Pa_1_2110	752231	750786	423	326	B	SRR6960217
Podan_transcript_n465	Pa_1_2110	752193	750870	385	242	B	SRR6960222
Podan_transcript_n466	Pa_1_2110	752245	750863	437	249	B	SRR6960223
Podan_transcript_n467	Pa_1_2110	752240	750789	432	323	B	SRR6960225
Podan_transcript_n468	Pa_1_2120	754282	755621	30	272	B	SRR6960209
Podan_transcript_n469	Pa_1_2120	754246	755621	66	272	B	SRR6960213
Podan_transcript_n470	Pa_1_2120	754216	755639	96	290	B	SRR6960218
Podan_transcript_n471	Pa_1_2120	754263	755620	49	271	B	SRR6960225
Podan_transcript_n472	Pa_1_2130	755877	760229	318	542	A	ERR2224048
Podan_transcript_n473	Pa_1_2130	755876	759992	319	305	A	ERR2224050
Podan_transcript_n474	Pa_1_2140	761998	768248	2316	113	C	SRR3197709
Podan_transcript_n475	Pa_1_2140	762258	768255	2056	120	C	SRR3197710
Podan_transcript_n476	Pa_1_2140	762172	768255	2142	120	B	SRR6960219
Podan_transcript_n477	Pa_1_2150	771053	768520	89	682	A	ERR2224050
Podan_transcript_n478	Pa_1_2160	771218	772325	126	327	B	SRR6960207
Podan_transcript_n479	Pa_1_2160	771230	772306	114	308	B	SRR6960212
Podan_transcript_n480	Pa_1_2160	771210	772304	134	306	B	SRR6960225
Podan_transcript_n481	Pa_1_2190	775375	776187	320	224	A	ERR2224050
Podan_transcript_n482	Pa_1_2200	776627	783345	179	38	C	SRR3197703
Podan_transcript_n483	Pa_1_2200	776609	783329	197	22	C	SRR3197704
Podan_transcript_n484	Pa_1_2200	776549	783312	257	5	C	SRR3197709
Podan_transcript_n485	Pa_1_2205	785104	783482	112	133	B	SRR6960216
Podan_transcript_n486	Pa_1_2210	785216	786673	148	415	A	ERR2224050
Podan_transcript_n487	Pa_1_2220	788233	791650	1129	353	B	SRR6960209
Podan_transcript_n488	Pa_1_2220	787632	791657	1730	360	B	SRR6960219
Podan_transcript_n489	Pa_1_2220	788728	791659	634	362	B	SRR6960221
Podan_transcript_n490	Pa_1_2220	789306	791655	56	358	B	SRR6960223
Podan_transcript_n491	Pa_1_2230	795462	792468	274	589	A	ERR2224047
Podan_transcript_n492	Pa_1_2230	795483	792487	295	570	A	ERR2224048
Podan_transcript_n493	Pa_1_2230	795459	792541	271	516	A	ERR2224049
Podan_transcript_n494	Pa_1_2230	795244	792587	56	470	C	SRR3197701
Podan_transcript_n495	Pa_1_2230	795481	792591	293	466	B	SRR6960209
Podan_transcript_n496	Pa_1_2230	795438	792592	250	465	B	SRR6960219
Podan_transcript_n497	Pa_1_2230	795427	792551	239	506	B	SRR6960221
Podan_transcript_n498	Pa_1_2240	797542	795612	152	564	B	SRR6960210
Podan_transcript_n499	Pa_1_2240	797544	795641	154	535	B	SRR6960216
Podan_transcript_n500	Pa_1_2243	797982	799722	288	877	B	SRR6960210
Podan_transcript_n501	Pa_1_2260	807341	809232	215	278	B	SRR6960207
Podan_transcript_n502	Pa_1_2270	810404	809233	483	68	C	SRR3197700
Podan_transcript_n503	Pa_1_2270	810408	809207	487	94	C	SRR3197701
Podan_transcript_n504	Pa_1_2270	810405	809223	484	78	C	SRR3197704
Podan_transcript_n505	Pa_1_2270	810404	809282	483	19	C	SRR3197705
Podan_transcript_n506	Pa_1_2270	810380	809224	459	77	B	SRR6960209
Podan_transcript_n507	Pa_1_2270	810385	809186	464	115	B	SRR6960213
Podan_transcript_n508	Pa_1_2270	810162	809211	241	90	B	SRR6960216
Podan_transcript_n509	Pa_1_2270	810559	809184	638	117	B	SRR6960218
Podan_transcript_n510	Pa_1_2270	810351	809228	430	73	B	SRR6960219
Podan_transcript_n511	Pa_1_2270	810395	809184	474	117	B	SRR6960221
Podan_transcript_n512	Pa_1_2280	812705	810841	190	185	A	ERR2224048
Podan_transcript_n513	Pa_1_2280	812675	810930	160	96	A	ERR2224050
Podan_transcript_n514	Pa_1_2280	812649	810848	134	178	C	SRR3197711
Podan_transcript_n515	Pa_1_2290	812923	814710	432	374	A	ERR2224050
Podan_transcript_n516	Pa_1_2290	812972	814477	383	141	B	SRR6960209
Podan_transcript_n517	Pa_1_2290	812975	815159	380	823	B	SRR6960219
Podan_transcript_n518	Pa_1_2300	819560	816677	537	767	B	SRR6960215
Podan_transcript_n519	Pa_1_2300	819531	816694	508	750	B	SRR6960217
Podan_transcript_n520	Pa_1_2300	819553	816693	530	751	B	SRR6960222
Podan_transcript_n521	Pa_1_2310	826327	824232	17	203	C	SRR3197700
Podan_transcript_n522	Pa_1_2310	826325	824236	15	199	C	SRR3197704
Podan_transcript_n523	Pa_1_2320	829653	827558	369	225	A	ERR2224051
Podan_transcript_n524	Pa_1_2330	829850	832933	168	224	C	SRR3197701
Podan_transcript_n525	Pa_1_2340	836622	839010	608	359	A	ERR2224047
Podan_transcript_n526	Pa_1_2340	836554	838965	676	314	A	ERR2224048
Podan_transcript_n527	Pa_1_2340	836566	839114	664	463	A	ERR2224051
Podan_transcript_n528	Pa_1_2340	836678	839507	552	856	C	SRR3197704
Podan_transcript_n529	Pa_1_2350	844863	842663	209	181	A	ERR2224048
Podan_transcript_n530	Pa_1_2360	845589	846733	99	109	A	ERR2224051
Podan_transcript_n531	Pa_1_2360	845436	846769	252	145	C	SRR3197710
Podan_transcript_n532	Pa_1_2370	849896	847173	388	327	B	SRR6960207
Podan_transcript_n533	Pa_1_2370	849851	847195	343	305	B	SRR6960209
Podan_transcript_n534	Pa_1_2370	849917	847144	409	356	B	SRR6960213
Podan_transcript_n535	Pa_1_2370	849937	847231	429	269	B	SRR6960218
Podan_transcript_n536	Pa_1_2370	849812	847178	304	322	B	SRR6960221
Podan_transcript_n537	Pa_1_2380	851725	850363	401	480	A	ERR2224050
Podan_transcript_n538	Pa_1_2390	852125	855254	430	336	A	ERR2224050
Podan_transcript_n539	Pa_1_2410	862620	859807	491	459	A	ERR2224046
Podan_transcript_n540	Pa_1_2410	862500	859767	371	499	B	SRR6960209
Podan_transcript_n541	Pa_1_2410	863139	859800	1010	466	B	SRR6960213
Podan_transcript_n542	Pa_1_2410	862868	859820	739	446	B	SRR6960218
Podan_transcript_n543	Pa_1_2410	862474	859805	345	461	B	SRR6960219
Podan_transcript_n544	Pa_1_2410	863357	859811	1228	455	B	SRR6960221
Podan_transcript_n545	Pa_1_2420	865575	869798	241	141	A	ERR2224050
Podan_transcript_n546	Pa_1_2440	873224	874785	148	39	A	ERR2224048
Podan_transcript_n547	Pa_1_2440	873222	874788	150	42	A	ERR2224050
Podan_transcript_n548	Pa_1_2440	873249	874786	123	40	A	ERR2224051
Podan_transcript_n549	Pa_1_2445	882361	884510	1087	341	A	ERR2224048
Podan_transcript_n550	Pa_1_2445	882543	888273	905	4104	A	ERR2224051
Podan_transcript_n551	Pa_1_2450	888654	892715	1801	1027	A	ERR2224047
Podan_transcript_n552	Pa_1_2470	895857	899971	147	165	A	ERR2224047
Podan_transcript_n553	Pa_1_2480	901732	900159	285	526	A	ERR2224050
Podan_transcript_n554	Pa_1_2490	903324	901927	116	95	B	SRR6960212
Podan_transcript_n555	Pa_1_2495	905200	904288	158	573	A	ERR2224050
Podan_transcript_n556	Pa_1_2500	906513	907754	130	272	C	SRR3197704
Podan_transcript_n557	Pa_1_2500	906505	907754	138	272	C	SRR3197710
Podan_transcript_n558	Pa_1_2510	909930	908020	118	266	A	ERR2224051
Podan_transcript_n559	Pa_1_2520	912162	910240	684	199	A	ERR2224051
Podan_transcript_n560	Pa_1_2530	912373	913277	148	305	C	SRR3197710
Podan_transcript_n561	Pa_1_2540	914804	913289	163	95	B	SRR6960219
Podan_transcript_n562	Pa_1_2550	918363	914853	129	439	A	ERR2224050
Podan_transcript_n563	Pa_1_2560	918491	919256	204	256	A	ERR2224050
Podan_transcript_n564	Pa_1_2570	921989	925091	75	532	A	ERR2224048
Podan_transcript_n565	Pa_1_2570	921452	925107	612	548	B	SRR6960209
Podan_transcript_n566	Pa_1_2570	921373	925187	691	628	B	SRR6960217
Podan_transcript_n567	Pa_1_2580	926886	925298	145	257	B	SRR6960212
Podan_transcript_n568	Pa_1_2580	926886	925298	145	257	B	SRR6960223
Podan_transcript_n569	Pa_1_2580	926886	925252	145	303	B	SRR6960225
Podan_transcript_n570	Pa_1_2590	927805	929391	162	145	C	SRR3197704
Podan_transcript_n571	Pa_1_2600	932227	929903	141	395	B	SRR6960217
Podan_transcript_n572	Pa_1_2610	932436	937140	169	50	A	ERR2224050
Podan_transcript_n573	Pa_1_2630	939517	938338	2	31	B	SRR6960212
Podan_transcript_n574	Pa_1_2630	939529	938342	14	27	B	SRR6960213
Podan_transcript_n575	Pa_1_2630	939549	938338	34	31	B	SRR6960215
Podan_transcript_n576	Pa_1_2630	939518	938335	3	34	B	SRR6960218
Podan_transcript_n577	Pa_1_2630	939534	938327	19	42	B	SRR6960223
Podan_transcript_n578	Pa_1_2650	941950	948499	517	644	A	ERR2224050
Podan_transcript_n579	Pa_1_2653	951110	950181	230	150	A	ERR2224051
Podan_transcript_n580	Pa_1_2660	961331	962150	200	280	A	ERR2224048
Podan_transcript_n581	Pa_1_2665	965274	963907	125	225	B	SRR6960221
Podan_transcript_n582	Pa_1_2680	969849	971572	452	386	A	ERR2224050
Podan_transcript_n583	Pa_1_2690	974558	972133	429	14	A	ERR2224050
Podan_transcript_n584	Pa_1_2690	974501	971946	372	201	C	SRR3197704
Podan_transcript_n585	Pa_1_2690	974644	971963	515	184	C	SRR3197709
Podan_transcript_n586	Pa_1_2700	974840	975647	291	78	A	ERR2224051
Podan_transcript_n587	Pa_1_2700	974989	975646	142	77	C	SRR3197704
Podan_transcript_n588	Pa_1_2700	975014	975664	117	95	B	SRR6960215
Podan_transcript_n589	Pa_1_2720	978143	986282	379	231	C	SRR3197710
Podan_transcript_n590	Pa_1_2730	990166	986865	81	2	A	ERR2224050
Podan_transcript_n591	Pa_1_2740	993025	990525	343	226	B	SRR6960217
Podan_transcript_n592	Pa_1_2740	993014	990540	332	211	B	SRR6960219
Podan_transcript_n593	Pa_1_2740	992988	990546	306	205	B	SRR6960222
Podan_transcript_n594	Pa_1_2750	993219	995187	167	139	B	SRR6960219
Podan_transcript_n595	Pa_1_2780	1007781	1004799	289	580	B	SRR6960219
Podan_transcript_n596	Pa_1_2800	1008265	1009109	140	301	C	SRR3197704
Podan_transcript_n597	Pa_1_2800	1008284	1009111	121	303	C	SRR3197710
Podan_transcript_n598	Pa_1_2820	1011178	1013221	141	238	B	SRR6960213
Podan_transcript_n599	Pa_1_2840	1018910	1016364	128	13	A	ERR2224051
Podan_transcript_n600	Pa_1_2850	1021181	1019084	585	222	C	SRR3197704
Podan_transcript_n601	Pa_1_2850	1021070	1019063	474	243	C	SRR3197708
Podan_transcript_n602	Pa_1_2850	1021198	1019084	602	222	C	SRR3197710
Podan_transcript_n603	Pa_1_2850	1021115	1019069	519	237	B	SRR6960216
Podan_transcript_n604	Pa_1_2860	1024199	1021763	427	239	B	SRR6960218
Podan_transcript_n605	Pa_1_2865	1027154	1028970	1478	194	A	ERR2224048
Podan_transcript_n606	Pa_1_2865	1027156	1028890	1476	114	A	ERR2224051
Podan_transcript_n607	Pa_1_2865	1028211	1029069	421	293	B	SRR6960214
Podan_transcript_n608	Pa_1_2870	1035269	1032451	267	360	A	ERR2224050
Podan_transcript_n609	Pa_1_2880	1036723	1041473	941	282	A	ERR2224048
Podan_transcript_n610	Pa_1_2890	1042489	1041365	138	362	B	SRR6960212
Podan_transcript_n611	Pa_1_2890	1042504	1041438	153	289	B	SRR6960218
Podan_transcript_n612	Pa_1_2890	1042550	1041431	199	296	B	SRR6960220
Podan_transcript_n613	Pa_1_2900	1044339	1049722	339	334	B	SRR6960217
Podan_transcript_n614	Pa_1_2900	1044354	1049751	324	363	B	SRR6960222
Podan_transcript_n615	Pa_1_2920	1056016	1054340	163	257	A	ERR2224046
Podan_transcript_n616	Pa_1_2930	1059999	1057681	230	414	C	SRR3197704
Podan_transcript_n617	Pa_1_2930	1060044	1057707	275	388	C	SRR3197708
Podan_transcript_n618	Pa_1_2935	1062200	1064230	230	1239	C	SRR3197700
Podan_transcript_n619	Pa_1_2940	1068614	1065476	318	84	A	ERR2224048
Podan_transcript_n620	Pa_1_2940	1068720	1065489	424	71	A	ERR2224049
Podan_transcript_n621	Pa_1_2950	1071152	1073766	160	822	A	ERR2224047
Podan_transcript_n622	Pa_1_2950	1071194	1073765	118	821	B	SRR6960217
Podan_transcript_n623	Pa_1_2950	1071220	1073765	92	821	B	SRR6960219
Podan_transcript_n624	Pa_1_2950	1071187	1073748	125	804	B	SRR6960222
Podan_transcript_n625	Pa_1_2980	1078171	1080542	373	1145	A	ERR2224051
Podan_transcript_n626	Pa_1_2985	1082957	1081194	1223	248	B	SRR6960214
Podan_transcript_n627	Pa_1_2990	1085282	1088811	276	1010	C	SRR3197704
Podan_transcript_n628	Pa_1_2990	1085319	1089050	239	1249	B	SRR6960209
Podan_transcript_n629	Pa_1_2990	1085082	1088835	476	1034	B	SRR6960214
Podan_transcript_n630	Pa_1_2990	1085341	1088808	217	1007	B	SRR6960222
Podan_transcript_n631	Pa_1_3000	1091380	1093434	141	406	A	ERR2224050
Podan_transcript_n632	Pa_1_3020	1099071	1098045	171	175	C	SRR3197704
Podan_transcript_n633	Pa_1_3020	1099077	1097952	177	268	C	SRR3197710
Podan_transcript_n634	Pa_1_3020	1099040	1098045	140	175	B	SRR6960209
Podan_transcript_n635	Pa_1_3020	1099028	1098040	128	180	B	SRR6960212
Podan_transcript_n636	Pa_1_3020	1099019	1098041	119	179	B	SRR6960213
Podan_transcript_n637	Pa_1_3020	1099023	1098045	123	175	B	SRR6960218
Podan_transcript_n638	Pa_1_3020	1099068	1097963	168	257	B	SRR6960225
Podan_transcript_n639	Pa_1_3030	1100682	1099283	606	152	A	ERR2224047
Podan_transcript_n640	Pa_1_3050	1112843	1110549	365	159	A	ERR2224047
Podan_transcript_n641	Pa_1_3050	1112825	1110513	347	195	A	ERR2224050
Podan_transcript_n642	Pa_1_3060	1113050	1114565	43	67	B	SRR6960213
Podan_transcript_n643	Pa_1_3060	1113023	1114534	70	36	B	SRR6960219
Podan_transcript_n644	Pa_1_3070	1114759	1115547	465	35	C	SRR3197704
Podan_transcript_n645	Pa_1_3070	1114750	1115548	474	36	C	SRR3197710
Podan_transcript_n646	Pa_1_3080	1119209	1116373	120	154	A	ERR2224050
Podan_transcript_n647	Pa_1_3090	1120191	1122748	94	157	C	SRR3197710
Podan_transcript_n648	Pa_1_3100	1123101	1124917	634	260	A	ERR2224047
Podan_transcript_n649	Pa_1_3120	1131906	1127600	1947	352	B	SRR6960217
Podan_transcript_n650	Pa_1_3120	1130676	1127627	717	325	B	SRR6960225
Podan_transcript_n651	Pa_1_3130	1134627	1139016	2050	333	B	SRR6960214
Podan_transcript_n652	Pa_1_3130	1134522	1139016	2155	333	B	SRR6960222
Podan_transcript_n653	Pa_1_3140	1141625	1143294	256	40	A	ERR2224048
Podan_transcript_n654	Pa_1_3160	1155796	1157668	479	382	A	ERR2224051
Podan_transcript_n655	Pa_1_3170	1160520	1159666	240	172	A	ERR2224048
Podan_transcript_n656	Pa_1_3170	1160534	1159667	254	171	A	ERR2224050
Podan_transcript_n657	Pa_1_3170	1160507	1159691	227	147	C	SRR3197710
Podan_transcript_n658	Pa_1_3190	1164523	1162145	602	264	A	ERR2224046
Podan_transcript_n659	Pa_1_3190	1164444	1162120	523	289	B	SRR6960219
Podan_transcript_n660	Pa_1_3200	1170541	1166422	223	14	A	ERR2224050
Podan_transcript_n661	Pa_1_3230	1173924	1172946	86	26	A	ERR2224047
Podan_transcript_n662	Pa_1_3230	1173872	1172946	34	26	B	SRR6960209
Podan_transcript_n663	Pa_1_3230	1173896	1172957	58	15	B	SRR6960217
Podan_transcript_n664	Pa_1_3230	1173870	1172951	32	21	B	SRR6960219
Podan_transcript_n665	Pa_1_3230	1173857	1172960	19	12	B	SRR6960221
Podan_transcript_n666	Pa_1_3230	1173862	1172914	24	58	B	SRR6960222
Podan_transcript_n667	Pa_1_3230	1173884	1172947	46	25	B	SRR6960223
Podan_transcript_n668	Pa_1_3250	1179818	1176664	270	126	B	SRR6960209
Podan_transcript_n669	Pa_1_3250	1180411	1176637	863	153	B	SRR6960217
Podan_transcript_n670	Pa_1_3250	1179709	1176664	161	126	B	SRR6960219
Podan_transcript_n671	Pa_1_3250	1179678	1176664	130	126	B	SRR6960221
Podan_transcript_n672	Pa_1_3250	1179659	1176663	111	127	B	SRR6960222
Podan_transcript_n673	Pa_1_3260	1180953	1183579	188	222	C	SRR3197702
Podan_transcript_n674	Pa_1_3260	1180988	1183584	153	227	C	SRR3197704
Podan_transcript_n675	Pa_1_3260	1180965	1183587	176	230	C	SRR3197705
Podan_transcript_n676	Pa_1_3260	1180960	1183586	181	229	C	SRR3197710
Podan_transcript_n677	Pa_1_3270	1186340	1183574	175	240	B	SRR6960221
Podan_transcript_n678	Pa_1_3290	1191788	1193796	143	100	A	ERR2224046
Podan_transcript_n679	Pa_1_3300	1197823	1196692	187	296	A	ERR2224050
Podan_transcript_n680	Pa_1_3300	1197762	1196612	126	376	B	SRR6960218
Podan_transcript_n681	Pa_1_3320	1198086	1200512	170	192	C	SRR3197701
Podan_transcript_n682	Pa_1_3330	1202640	1200410	231	233	B	SRR6960222
Podan_transcript_n683	Pa_1_3340	1205515	1202737	92	105	A	ERR2224051
Podan_transcript_n684	Pa_1_3350	1205904	1208965	107	188	A	ERR2224050
Podan_transcript_n685	Pa_1_3350	1205904	1208962	107	185	A	ERR2224051
Podan_transcript_n686	Pa_1_3370	1219254	1216960	70	358	A	ERR2224048
Podan_transcript_n687	Pa_1_3380	1225122	1223191	135	246	A	ERR2224048
Podan_transcript_n688	Pa_1_3385	1226715	1225913	105	295	A	ERR2224048
Podan_transcript_n689	Pa_1_3390	1227862	1229893	147	681	B	SRR6960214
Podan_transcript_n690	Pa_1_3390	1227333	1229791	676	579	B	SRR6960217
Podan_transcript_n691	Pa_1_3390	1227493	1229781	516	569	B	SRR6960222
Podan_transcript_n692	Pa_1_3400	1234333	1236359	576	535	C	SRR3197704
Podan_transcript_n693	Pa_1_3400	1234709	1236237	200	413	C	SRR3197705
Podan_transcript_n694	Pa_1_3410	1240519	1236469	191	353	C	SRR3197704
Podan_transcript_n695	Pa_1_3410	1240478	1236469	150	353	C	SRR3197705
Podan_transcript_n696	Pa_1_3410	1240457	1236450	129	372	C	SRR3197709
Podan_transcript_n697	Pa_1_3410	1240458	1236467	130	355	C	SRR3197711
Podan_transcript_n698	Pa_1_3410	1240379	1236529	51	293	B	SRR6960209
Podan_transcript_n699	Pa_1_3410	1240461	1236806	133	16	B	SRR6960217
Podan_transcript_n700	Pa_1_3410	1240421	1236442	93	380	B	SRR6960219
Podan_transcript_n701	Pa_1_3410	1240381	1236804	53	18	B	SRR6960221
Podan_transcript_n702	Pa_1_3420	1249264	1246617	354	477	B	SRR6960213
Podan_transcript_n703	Pa_1_3430	1263372	1260036	256	482	B	SRR6960218
Podan_transcript_n704	Pa_1_3430	1263402	1260014	286	504	B	SRR6960219
Podan_transcript_n705	Pa_1_3440	1266615	1267589	55	174	C	SRR3197702
Podan_transcript_n706	Pa_1_3450	1269698	1267445	1053	165	B	SRR6960222
Podan_transcript_n707	Pa_1_3455	1270403	1271215	44	478	B	SRR6960207
Podan_transcript_n708	Pa_1_3455	1270305	1272694	142	1957	B	SRR6960212
Podan_transcript_n709	Pa_1_3455	1270189	1272542	258	1805	B	SRR6960215
Podan_transcript_n710	Pa_1_3460	1272585	1275150	292	1028	A	ERR2224050
Podan_transcript_n711	Pa_1_3470	1277685	1275506	157	756	A	ERR2224051
Podan_transcript_n712	Pa_1_3470	1277640	1275604	112	658	B	SRR6960219
Podan_transcript_n713	Pa_1_3485	1280725	1281752	112	72	A	ERR2224047
Podan_transcript_n714	Pa_1_3490	1282418	1283757	88	229	B	SRR6960209
Podan_transcript_n715	Pa_1_3490	1282366	1283757	140	229	B	SRR6960217
Podan_transcript_n716	Pa_1_3490	1282432	1283774	74	246	B	SRR6960219
Podan_transcript_n717	Pa_1_3490	1282377	1283753	129	225	B	SRR6960221
Podan_transcript_n718	Pa_1_3490	1282370	1283757	136	229	B	SRR6960222
Podan_transcript_n719	Pa_1_3500	1286102	1283716	130	84	B	SRR6960208
Podan_transcript_n720	Pa_1_3500	1286125	1283722	153	78	B	SRR6960223
Podan_transcript_n721	Pa_1_3500	1286153	1283726	181	74	B	SRR6960225
Podan_transcript_n722	Pa_1_3520	1294614	1293724	95	353	A	ERR2224050
Podan_transcript_n723	Pa_1_3530	1294798	1296682	315	125	A	ERR2224050
Podan_transcript_n724	Pa_1_3540	1297840	1300244	622	387	B	SRR6960214
Podan_transcript_n725	Pa_1_3550	1306174	1304533	75	243	C	SRR3197710
Podan_transcript_n726	Pa_1_3560	1306499	1307872	870	112	A	ERR2224046
Podan_transcript_n727	Pa_1_3570	1310032	1308088	151	248	A	ERR2224051
Podan_transcript_n728	Pa_1_3580	1311469	1312342	148	206	B	SRR6960216
Podan_transcript_n729	Pa_1_3580	1311571	1312353	46	217	B	SRR6960217
Podan_transcript_n730	Pa_1_3590	1313802	1315087	246	291	C	SRR3197710
Podan_transcript_n731	Pa_1_3610	1321371	1319165	150	140	A	ERR2224050
Podan_transcript_n732	Pa_1_3620	1321655	1324679	267	516	B	SRR6960217
Podan_transcript_n733	Pa_1_3630	1325364	1324692	115	181	A	ERR2224051
Podan_transcript_n734	Pa_1_3630	1325315	1324723	66	150	C	SRR3197702
Podan_transcript_n735	Pa_1_3630	1325320	1324723	71	150	C	SRR3197704
Podan_transcript_n736	Pa_1_3630	1325315	1324723	66	150	C	SRR3197708
Podan_transcript_n737	Pa_1_3630	1325315	1324725	66	148	C	SRR3197709
Podan_transcript_n738	Pa_1_3630	1325308	1324694	59	179	B	SRR6960207
Podan_transcript_n739	Pa_1_3630	1325334	1324718	85	155	B	SRR6960213
Podan_transcript_n740	Pa_1_3640	1325537	1329552	884	389	C	SRR3197710
Podan_transcript_n741	Pa_1_3650	1330464	1333483	373	633	A	ERR2224050
Podan_transcript_n742	Pa_1_3670	1338841	1340787	101	106	B	SRR6960209
Podan_transcript_n743	Pa_1_3680	1341587	1340829	58	196	C	SRR3197700
Podan_transcript_n744	Pa_1_3680	1341539	1340733	10	292	B	SRR6960208
Podan_transcript_n745	Pa_1_3680	1341533	1340749	4	276	B	SRR6960209
Podan_transcript_n746	Pa_1_3680	1341579	1340791	50	234	B	SRR6960215
Podan_transcript_n747	Pa_1_3685	1343121	1342106	640	191	B	SRR6960208
Podan_transcript_n748	Pa_1_3685	1343253	1341640	772	657	B	SRR6960209
Podan_transcript_n749	Pa_1_3685	1343307	1342114	826	183	B	SRR6960216
Podan_transcript_n750	Pa_1_3685	1343019	1342115	538	182	B	SRR6960220
Podan_transcript_n751	Pa_1_3690	1343519	1345581	200	182	A	ERR2224050
Podan_transcript_n752	Pa_1_3691	1345648	1347431	237	1235	B	SRR6960212
Podan_transcript_n753	Pa_1_3700	1355803	1357005	106	62	A	ERR2224050
Podan_transcript_n754	Pa_1_3700	1355898	1357006	11	63	B	SRR6960207
Podan_transcript_n755	Pa_1_3700	1355859	1357016	50	73	B	SRR6960213
Podan_transcript_n756	Pa_1_3700	1355839	1356963	70	20	B	SRR6960218
Podan_transcript_n757	Pa_1_3700	1355852	1357006	57	63	B	SRR6960219
Podan_transcript_n758	Pa_1_3730	1363972	1361479	255	106	A	ERR2224050
Podan_transcript_n759	Pa_1_3740	1364166	1365335	186	446	A	ERR2224051
Podan_transcript_n760	Pa_1_3740	1364223	1365441	129	552	B	SRR6960207
Podan_transcript_n761	Pa_1_3760	1373465	1371110	650	739	A	ERR2224048
Podan_transcript_n762	Pa_1_3760	1373127	1371239	312	610	B	SRR6960209
Podan_transcript_n763	Pa_1_3760	1373172	1371121	357	728	B	SRR6960219
Podan_transcript_n764	Pa_1_3767	1377233	1377702	91	111	B	SRR6960213
Podan_transcript_n765	Pa_1_3770	1381377	1378238	398	80	C	SRR3197710
Podan_transcript_n766	Pa_1_3780	1383301	1381819	59	664	C	SRR3197708
Podan_transcript_n767	Pa_1_3790	1384904	1383637	109	144	A	ERR2224046
Podan_transcript_n768	Pa_1_3790	1384928	1383563	133	218	A	ERR2224050
Podan_transcript_n769	Pa_1_3790	1384914	1383564	119	217	C	SRR3197700
Podan_transcript_n770	Pa_1_3790	1384924	1383564	129	217	C	SRR3197701
Podan_transcript_n771	Pa_1_3800	1385094	1387371	286	380	A	ERR2224050
Podan_transcript_n772	Pa_1_3810	1390445	1388570	229	616	C	SRR3197710
Podan_transcript_n773	Pa_1_3830	1393679	1395270	7	321	C	SRR3197710
Podan_transcript_n774	Pa_1_3840	1397512	1395568	285	350	B	SRR6960209
Podan_transcript_n775	Pa_1_3850	1404164	1400868	874	37	B	SRR6960209
Podan_transcript_n776	Pa_1_3850	1404229	1400421	939	484	B	SRR6960217
Podan_transcript_n777	Pa_1_3850	1404210	1400821	920	84	B	SRR6960219
Podan_transcript_n778	Pa_1_3850	1404224	1400411	934	494	B	SRR6960222
Podan_transcript_n779	Pa_1_3853	1404489	1405572	589	281	A	ERR2224048
Podan_transcript_n780	Pa_1_3855	1405491	1406640	272	473	B	SRR6960207
Podan_transcript_n781	Pa_1_3860	1409849	1406743	392	72	A	ERR2224050
Podan_transcript_n782	Pa_1_3860	1409872	1406739	415	76	C	SRR3197708
Podan_transcript_n783	Pa_1_3860	1409817	1406727	360	88	C	SRR3197709
Podan_transcript_n784	Pa_1_3870	1412513	1415373	141	1112	A	ERR2224051
Podan_transcript_n785	Pa_1_3880	1415740	1416751	163	339	A	ERR2224050
Podan_transcript_n786	Pa_1_3880	1415743	1416723	160	311	A	ERR2224051
Podan_transcript_n787	Pa_1_3890	1423014	1417061	249	346	A	ERR2224046
Podan_transcript_n788	Pa_1_3890	1423064	1417069	299	338	C	SRR3197710
Podan_transcript_n789	Pa_1_3900	1423509	1425447	144	254	A	ERR2224048
Podan_transcript_n790	Pa_1_3900	1423457	1425258	196	65	A	ERR2224050
Podan_transcript_n791	Pa_1_3910	1425765	1427238	146	384	A	ERR2224051
Podan_transcript_n792	Pa_1_3910	1425752	1427261	159	407	C	SRR3197702
Podan_transcript_n793	Pa_1_3910	1425846	1427268	65	414	B	SRR6960207
Podan_transcript_n794	Pa_1_3910	1425835	1427268	76	414	B	SRR6960208
Podan_transcript_n795	Pa_1_3910	1425833	1427265	78	411	B	SRR6960212
Podan_transcript_n796	Pa_1_3910	1425829	1427264	82	410	B	SRR6960213
Podan_transcript_n797	Pa_1_3910	1425741	1427261	170	407	B	SRR6960214
Podan_transcript_n798	Pa_1_3910	1425753	1427268	158	414	B	SRR6960215
Podan_transcript_n799	Pa_1_3910	1425815	1427261	96	407	B	SRR6960217
Podan_transcript_n800	Pa_1_3910	1425838	1427261	73	407	B	SRR6960218
Podan_transcript_n801	Pa_1_3910	1425824	1427261	87	407	B	SRR6960222
Podan_transcript_n802	Pa_1_3910	1425827	1427268	84	414	B	SRR6960223
Podan_transcript_n803	Pa_1_3910	1425759	1427261	152	407	B	SRR6960225
Podan_transcript_n804	Pa_1_3920	1428033	1430836	546	247	C	SRR3197704
Podan_transcript_n805	Pa_1_3940	1434812	1436739	175	255	B	SRR6960208
Podan_transcript_n806	Pa_1_3945	1437038	1438383	465	122	C	SRR3197706
Podan_transcript_n807	Pa_1_3950	1440761	1438559	33	151	C	SRR3197700
Podan_transcript_n808	Pa_1_3960	1441044	1442222	239	273	B	SRR6960207
Podan_transcript_n809	Pa_1_3960	1441024	1442223	259	274	B	SRR6960217
Podan_transcript_n810	Pa_1_3960	1441011	1442273	272	324	B	SRR6960222
Podan_transcript_n811	Pa_1_3970	1443306	1442254	246	226	A	ERR2224050
Podan_transcript_n812	Pa_1_3970	1443269	1442110	209	370	C	SRR3197700
Podan_transcript_n813	Pa_1_3970	1443266	1442066	206	414	B	SRR6960213
Podan_transcript_n814	Pa_1_3980	1443528	1445698	463	503	A	ERR2224051
Podan_transcript_n815	Pa_1_3990	1448136	1446375	220	301	B	SRR6960219
Podan_transcript_n816	Pa_1_4000	1449297	1453602	477	258	C	SRR3197708
Podan_transcript_n817	Pa_1_4000	1449184	1453706	590	362	B	SRR6960219
Podan_transcript_n818	Pa_1_4010	1456074	1454069	248	327	B	SRR6960212
Podan_transcript_n819	Pa_1_4010	1456105	1454062	279	334	B	SRR6960214
Podan_transcript_n820	Pa_1_4010	1456105	1454043	279	353	B	SRR6960215
Podan_transcript_n821	Pa_1_4030	1461427	1459201	173	184	B	SRR6960209
Podan_transcript_n822	Pa_1_4030	1461447	1459196	193	189	B	SRR6960221
Podan_transcript_n823	Pa_1_4040	1464710	1461591	273	419	A	ERR2224047
Podan_transcript_n824	Pa_1_4040	1464695	1461628	258	382	A	ERR2224048
Podan_transcript_n825	Pa_1_4040	1464694	1461708	257	302	A	ERR2224051
Podan_transcript_n826	Pa_1_4040	1464868	1461638	431	372	B	SRR6960215
Podan_transcript_n827	Pa_1_4040	1465066	1461604	629	406	B	SRR6960217
Podan_transcript_n828	Pa_1_4040	1464767	1461661	330	349	B	SRR6960222
Podan_transcript_n829	Pa_1_4040	1464856	1461680	419	330	B	SRR6960223
Podan_transcript_n830	Pa_1_4050	1466886	1472118	254	133	C	SRR3197702
Podan_transcript_n831	Pa_1_4050	1466844	1472107	296	122	C	SRR3197703
Podan_transcript_n832	Pa_1_4070	1475314	1473826	229	87	C	SRR3197704
Podan_transcript_n833	Pa_1_4080	1476936	1475592	116	100	B	SRR6960207
Podan_transcript_n834	Pa_1_4080	1476900	1475592	80	100	B	SRR6960213
Podan_transcript_n835	Pa_1_4080	1476915	1475592	95	100	B	SRR6960218
Podan_transcript_n836	Pa_1_4080	1476952	1475592	132	100	B	SRR6960219
Podan_transcript_n837	Pa_1_4080	1476942	1475592	122	100	B	SRR6960221
Podan_transcript_n838	Pa_1_4090	1477246	1478653	209	433	C	SRR3197701
Podan_transcript_n839	Pa_1_4100	1481224	1478805	135	577	A	ERR2224046
Podan_transcript_n840	Pa_1_4110	1484154	1481505	203	460	C	SRR3197702
Podan_transcript_n841	Pa_1_4110	1484146	1481777	195	188	C	SRR3197710
Podan_transcript_n842	Pa_1_4140	1489437	1493506	257	191	A	ERR2224050
Podan_transcript_n843	Pa_1_4150	1496286	1494605	254	168	A	ERR2224051
Podan_transcript_n844	Pa_1_4160	1498269	1501067	126	795	B	SRR6960214
Podan_transcript_n845	Pa_1_4170	1502582	1501001	71	244	B	SRR6960213
Podan_transcript_n846	Pa_1_4170	1502579	1501083	68	162	B	SRR6960218
Podan_transcript_n847	Pa_1_4180	1502898	1504551	90	195	B	SRR6960208
Podan_transcript_n848	Pa_1_4180	1502892	1504526	96	170	B	SRR6960220
Podan_transcript_n849	Pa_1_4190	1504772	1508367	149	503	B	SRR6960214
Podan_transcript_n850	Pa_1_4220	1511206	1510343	60	43	B	SRR6960207
Podan_transcript_n851	Pa_1_4240	1513498	1512402	169	75	B	SRR6960217
Podan_transcript_n852	Pa_1_4250	1514653	1516061	213	444	A	ERR2224048
Podan_transcript_n853	Pa_1_4250	1514620	1515872	246	255	A	ERR2224051
Podan_transcript_n854	Pa_1_4260	1516321	1518581	224	267	A	ERR2224050
Podan_transcript_n855	Pa_1_4290	1527983	1524804	457	739	A	ERR2224050
Podan_transcript_n856	Pa_1_4290	1527988	1524804	462	739	A	ERR2224051
Podan_transcript_n857	Pa_1_4290	1527922	1524804	396	739	B	SRR6960209
Podan_transcript_n858	Pa_1_4290	1527889	1524804	363	739	B	SRR6960219
Podan_transcript_n859	Pa_1_4290	1527934	1524804	408	739	B	SRR6960221
Podan_transcript_n860	Pa_1_4300	1528681	1532421	285	176	A	ERR2224048
Podan_transcript_n861	Pa_1_4310	1533397	1534375	78	246	A	ERR2224048
Podan_transcript_n862	Pa_1_4320	1536072	1534793	39	179	B	SRR6960209
Podan_transcript_n863	Pa_1_4320	1536085	1534793	52	179	B	SRR6960219
Podan_transcript_n864	Pa_1_4320	1536063	1534770	30	202	B	SRR6960221
Podan_transcript_n865	Pa_1_4340	1542946	1541493	220	85	A	ERR2224050
Podan_transcript_n866	Pa_1_4350	1548002	1544808	776	2064	A	ERR2224048
Podan_transcript_n867	Pa_1_4350	1547459	1546620	233	252	B	SRR6960215
Podan_transcript_n868	Pa_1_4350	1547355	1546497	129	375	B	SRR6960216
Podan_transcript_n869	Pa_1_4350	1547400	1546814	174	58	B	SRR6960221
Podan_transcript_n870	Pa_1_4350	1547348	1546861	122	11	B	SRR6960225
Podan_transcript_n871	Pa_1_4360	1552767	1556549	831	477	B	SRR6960209
Podan_transcript_n872	Pa_1_4360	1552825	1556547	773	475	B	SRR6960217
Podan_transcript_n873	Pa_1_4360	1552808	1556544	790	472	B	SRR6960219
Podan_transcript_n874	Pa_1_4360	1552807	1556543	791	471	B	SRR6960222
Podan_transcript_n875	Pa_1_4370	1559285	1557591	584	292	A	ERR2224049
Podan_transcript_n876	Pa_1_4370	1559169	1557597	468	286	C	SRR3197705
Podan_transcript_n877	Pa_1_4370	1559118	1557564	417	319	B	SRR6960213
Podan_transcript_n878	Pa_1_4370	1559133	1557391	432	492	B	SRR6960215
Podan_transcript_n879	Pa_1_4370	1559124	1557333	423	550	B	SRR6960216
Podan_transcript_n880	Pa_1_4370	1559103	1557578	402	305	B	SRR6960218
Podan_transcript_n881	Pa_1_4370	1559112	1557580	411	303	B	SRR6960219
Podan_transcript_n882	Pa_1_4370	1559098	1557574	397	309	B	SRR6960221
Podan_transcript_n883	Pa_1_4370	1559112	1557370	411	513	B	SRR6960222
Podan_transcript_n884	Pa_1_4370	1559125	1557400	424	483	B	SRR6960223
Podan_transcript_n885	Pa_1_4380	1559439	1562469	189	98	A	ERR2224050
Podan_transcript_n886	Pa_1_4380	1559465	1562451	163	80	A	ERR2224051
Podan_transcript_n887	Pa_1_4380	1559472	1562480	156	109	C	SRR3197701
Podan_transcript_n888	Pa_1_4380	1559508	1562480	120	109	B	SRR6960212
Podan_transcript_n889	Pa_1_4400	1569568	1566866	781	337	B	SRR6960209
Podan_transcript_n890	Pa_1_4400	1569483	1566865	696	338	B	SRR6960219
Podan_transcript_n891	Pa_1_4410	1571511	1570536	54	69	A	ERR2224050
Podan_transcript_n892	Pa_1_4420	1573799	1571831	96	161	A	ERR2224049
Podan_transcript_n893	Pa_1_4430	1577958	1575400	92	241	A	ERR2224050
Podan_transcript_n894	Pa_1_4450	1583309	1581487	501	534	A	ERR2224051
Podan_transcript_n895	Pa_1_4450	1582943	1581823	135	198	B	SRR6960213
Podan_transcript_n896	Pa_1_4450	1582928	1581431	120	590	B	SRR6960221
Podan_transcript_n897	Pa_1_4460	1587925	1591812	184	1421	A	ERR2224051
Podan_transcript_n898	Pa_1_4460	1588034	1591825	75	1434	B	SRR6960225
Podan_transcript_n899	Pa_1_4470	1594588	1592420	138	318	B	SRR6960207
Podan_transcript_n900	Pa_1_4470	1594577	1592418	127	320	B	SRR6960213
Podan_transcript_n901	Pa_1_4480	1599041	1595417	951	530	A	ERR2224048
Podan_transcript_n902	Pa_1_4490	1604815	1600166	1034	534	B	SRR6960217
Podan_transcript_n903	Pa_1_4490	1604381	1600392	600	308	B	SRR6960222
Podan_transcript_n904	Pa_1_4495	1605266	1607111	962	605	A	ERR2224051
Podan_transcript_n905	Pa_1_4500	1613336	1608864	512	261	C	SRR3197701
Podan_transcript_n906	Pa_1_4500	1613335	1608862	511	263	C	SRR3197703
Podan_transcript_n907	Pa_1_4500	1613801	1608862	977	263	C	SRR3197710
Podan_transcript_n908	Pa_1_4510	1615435	1613830	101	740	C	SRR3197710
Podan_transcript_n909	Pa_1_4520	1616544	1619438	123	362	C	SRR3197702
Podan_transcript_n910	Pa_1_4520	1616533	1619317	134	241	C	SRR3197704
Podan_transcript_n911	Pa_1_4520	1616535	1619318	132	242	C	SRR3197709
Podan_transcript_n912	Pa_1_4530	1621786	1619730	683	600	C	SRR3197710
Podan_transcript_n913	Pa_1_4540	1622242	1623317	156	239	C	SRR3197700
Podan_transcript_n914	Pa_1_4540	1622269	1623331	129	253	C	SRR3197704
Podan_transcript_n915	Pa_1_4540	1622199	1623327	199	249	C	SRR3197710
Podan_transcript_n916	Pa_1_4540	1622299	1623321	99	243	C	SRR3197711
Podan_transcript_n917	Pa_1_4540	1622249	1623333	149	255	B	SRR6960209
Podan_transcript_n918	Pa_1_4540	1622283	1623373	115	295	B	SRR6960213
Podan_transcript_n919	Pa_1_4540	1622154	1623352	244	274	B	SRR6960217
Podan_transcript_n920	Pa_1_4540	1622249	1623334	149	256	B	SRR6960218
Podan_transcript_n921	Pa_1_4540	1622249	1623378	149	300	B	SRR6960219
Podan_transcript_n922	Pa_1_4540	1622302	1623334	96	256	B	SRR6960221
Podan_transcript_n923	Pa_1_4540	1622118	1623330	280	252	B	SRR6960225
Podan_transcript_n924	Pa_1_4570	1631062	1633505	339	644	A	ERR2224050
Podan_transcript_n925	Pa_1_4570	1631139	1633585	262	724	C	SRR3197710
Podan_transcript_n926	Pa_1_4570	1631069	1633608	332	747	B	SRR6960209
Podan_transcript_n927	Pa_1_4570	1631100	1633600	301	739	B	SRR6960213
Podan_transcript_n928	Pa_1_4570	1631098	1633615	303	754	B	SRR6960217
Podan_transcript_n929	Pa_1_4570	1631145	1633607	256	746	B	SRR6960218
Podan_transcript_n930	Pa_1_4570	1631073	1633600	328	739	B	SRR6960219
Podan_transcript_n931	Pa_1_4580	1636941	1634160	529	371	A	ERR2224050
Podan_transcript_n932	Pa_1_4580	1636921	1634163	509	368	A	ERR2224051
Podan_transcript_n933	Pa_1_4580	1636903	1634122	491	409	C	SRR3197710
Podan_transcript_n934	Pa_1_4580	1636881	1634150	469	381	C	SRR3197711
Podan_transcript_n935	Pa_1_4580	1636848	1634031	436	500	B	SRR6960209
Podan_transcript_n936	Pa_1_4580	1636883	1634110	471	421	B	SRR6960217
Podan_transcript_n937	Pa_1_4580	1636874	1634117	462	414	B	SRR6960219
Podan_transcript_n938	Pa_1_4580	1636848	1634110	436	421	B	SRR6960222
Podan_transcript_n939	Pa_1_4590	1639716	1637106	331	494	B	SRR6960219
Podan_transcript_n940	Pa_1_4600	1640041	1643159	257	465	B	SRR6960222
Podan_transcript_n941	Pa_1_4610	1648117	1644695	480	319	A	ERR2224051
Podan_transcript_n942	Pa_1_4620	1648351	1649262	56	225	B	SRR6960217
Podan_transcript_n943	Pa_1_4620	1648300	1649276	107	239	B	SRR6960222
Podan_transcript_n944	Pa_1_4640	1659623	1657601	211	119	A	ERR2224050
Podan_transcript_n945	Pa_1_4660	1670573	1673985	152	111	A	ERR2224050
Podan_transcript_n946	Pa_1_4670	1675456	1673999	177	200	A	ERR2224050
Podan_transcript_n947	Pa_1_4670	1675416	1674029	137	170	C	SRR3197704
Podan_transcript_n948	Pa_1_4670	1675431	1674096	152	103	C	SRR3197709
Podan_transcript_n949	Pa_1_4670	1675426	1674042	147	157	C	SRR3197710
Podan_transcript_n950	Pa_1_4710	1686933	1685473	20	663	B	SRR6960217
Podan_transcript_n951	Pa_1_4720	1690599	1692493	344	173	A	ERR2224046
Podan_transcript_n952	Pa_1_4720	1690804	1692488	139	168	B	SRR6960209
Podan_transcript_n953	Pa_1_4750	1700075	1698489	329	252	C	SRR3197710
Podan_transcript_n954	Pa_1_4760	1700563	1702101	130	519	A	ERR2224050
Podan_transcript_n955	Pa_1_4760	1700660	1702093	33	511	C	SRR3197700
Podan_transcript_n956	Pa_1_4760	1700634	1702097	59	515	C	SRR3197701
Podan_transcript_n957	Pa_1_4760	1700626	1701986	67	404	B	SRR6960219
Podan_transcript_n958	Pa_1_4770	1702594	1708679	241	1883	C	SRR3197711
Podan_transcript_n959	Pa_1_4780	1709768	1713290	108	2165	C	SRR3197710
Podan_transcript_n960	Pa_1_4790	1715725	1713215	283	685	B	SRR6960208
Podan_transcript_n961	Pa_1_4790	1715537	1713157	95	743	B	SRR6960214
Podan_transcript_n962	Pa_1_4790	1715777	1713289	335	611	B	SRR6960215
Podan_transcript_n963	Pa_1_4790	1715783	1713277	341	623	B	SRR6960217
Podan_transcript_n964	Pa_1_4795	1718256	1717044	433	536	B	SRR6960208
Podan_transcript_n965	Pa_1_4795	1718243	1717076	420	504	B	SRR6960222
Podan_transcript_n966	Pa_1_4795	1718116	1717254	293	326	B	SRR6960224
Podan_transcript_n967	Pa_1_4800	1718545	1720281	20	594	B	SRR6960208
Podan_transcript_n968	Pa_1_4800	1718545	1720319	20	632	B	SRR6960212
Podan_transcript_n969	Pa_1_4800	1718523	1720307	42	620	B	SRR6960214
Podan_transcript_n970	Pa_1_4800	1718521	1720189	44	502	B	SRR6960215
Podan_transcript_n971	Pa_1_4800	1718523	1720125	42	438	B	SRR6960216
Podan_transcript_n972	Pa_1_4800	1718543	1720086	22	399	B	SRR6960223
Podan_transcript_n973	Pa_1_4820	1723958	1722887	198	122	A	ERR2224048
Podan_transcript_n974	Pa_1_4830	1725085	1727388	177	174	A	ERR2224050
Podan_transcript_n975	Pa_1_4840	1728916	1727413	136	290	C	SRR3197705
Podan_transcript_n976	Pa_1_4840	1728891	1727392	111	311	B	SRR6960216
Podan_transcript_n977	Pa_1_4850	1730629	1735152	763	189	A	ERR2224050
Podan_transcript_n978	Pa_1_4860	1736222	1739046	612	272	A	ERR2224047
Podan_transcript_n979	Pa_1_4860	1736051	1738870	783	96	A	ERR2224051
Podan_transcript_n980	Pa_1_4860	1736382	1738896	452	122	C	SRR3197702
Podan_transcript_n981	Pa_1_4860	1736414	1738892	420	118	C	SRR3197709
Podan_transcript_n982	Pa_1_4880	1747467	1748539	4	336	B	SRR6960219
Podan_transcript_n983	Pa_1_4880	1747418	1748539	53	336	B	SRR6960221
Podan_transcript_n984	Pa_1_4880	1747410	1748571	61	368	B	SRR6960225
Podan_transcript_n985	Pa_1_4890	1748849	1751013	164	190	A	ERR2224048
Podan_transcript_n986	Pa_1_4910	1751240	1752844	225	103	C	SRR3197700
Podan_transcript_n987	Pa_1_4910	1751242	1752865	223	124	C	SRR3197710
Podan_transcript_n988	Pa_1_4910	1751263	1752806	202	65	B	SRR6960214
Podan_transcript_n989	Pa_1_4910	1751255	1752871	210	130	B	SRR6960217
Podan_transcript_n990	Pa_1_4910	1751226	1752940	239	199	B	SRR6960219
Podan_transcript_n991	Pa_1_4910	1751300	1752767	165	26	B	SRR6960221
Podan_transcript_n992	Pa_1_4910	1751309	1752885	156	144	B	SRR6960222
Podan_transcript_n993	Pa_1_4910	1751395	1752864	70	123	B	SRR6960223
Podan_transcript_n994	Pa_1_4920	1755047	1752932	990	189	C	SRR3197700
Podan_transcript_n995	Pa_1_4920	1755024	1752946	967	175	B	SRR6960213
Podan_transcript_n996	Pa_1_4920	1755015	1753015	958	106	B	SRR6960216
Podan_transcript_n997	Pa_1_4920	1755031	1753046	974	75	B	SRR6960217
Podan_transcript_n998	Pa_1_4920	1755033	1753049	976	72	B	SRR6960219
Podan_transcript_n999	Pa_1_4920	1755021	1753001	964	120	B	SRR6960221
Podan_transcript_n1000	Pa_1_4920	1755021	1753038	964	83	B	SRR6960222
Podan_transcript_n1001	Pa_1_4920	1755032	1752913	975	208	B	SRR6960225
Podan_transcript_n1002	Pa_1_4930	1755259	1757182	152	107	A	ERR2224046
Podan_transcript_n1003	Pa_1_4930	1755247	1757146	164	71	A	ERR2224047
Podan_transcript_n1004	Pa_1_4930	1755240	1757194	171	119	A	ERR2224048
Podan_transcript_n1005	Pa_1_4930	1755241	1757159	170	84	A	ERR2224050
Podan_transcript_n1006	Pa_1_4930	1755269	1757786	142	711	A	ERR2224051
Podan_transcript_n1007	Pa_1_4930	1755308	1757210	103	135	B	SRR6960209
Podan_transcript_n1008	Pa_1_4930	1755327	1757222	84	147	B	SRR6960219
Podan_transcript_n1009	Pa_1_4930	1755296	1757215	115	140	B	SRR6960221
Podan_transcript_n1010	Pa_1_4950	1763886	1762614	81	222	A	ERR2224048
Podan_transcript_n1011	Pa_1_4950	1763834	1762621	29	215	C	SRR3197702
Podan_transcript_n1012	Pa_1_4950	1763858	1762564	53	272	C	SRR3197705
Podan_transcript_n1013	Pa_1_4950	1763859	1762578	54	258	C	SRR3197708
Podan_transcript_n1014	Pa_1_4950	1763871	1762564	66	272	C	SRR3197709
Podan_transcript_n1015	Pa_1_4950	1763850	1762568	45	268	C	SRR3197710
Podan_transcript_n1016	Pa_1_4950	1763837	1762644	32	192	C	SRR3197711
Podan_transcript_n1017	Pa_1_4950	1763816	1762554	11	282	B	SRR6960212
Podan_transcript_n1018	Pa_1_4950	1763835	1762672	30	164	B	SRR6960219
Podan_transcript_n1019	Pa_1_4950	1763835	1762621	30	215	B	SRR6960221
Podan_transcript_n1020	Pa_1_4950	1763837	1762596	32	240	B	SRR6960222
Podan_transcript_n1021	Pa_1_4960	1764651	1765767	78	77	B	SRR6960217
Podan_transcript_n1022	Pa_1_4990	1769741	1770816	176	174	A	ERR2224049
Podan_transcript_n1023	Pa_1_5000	1771245	1773769	84	155	B	SRR6960225
Podan_transcript_n1024	Pa_1_5010	1780607	1782684	71	425	A	ERR2224049
Podan_transcript_n1025	Pa_1_5020	1784361	1786994	326	120	B	SRR6960209
Podan_transcript_n1026	Pa_1_5020	1784351	1787072	336	198	B	SRR6960217
Podan_transcript_n1027	Pa_1_5020	1784569	1786996	118	122	B	SRR6960219
Podan_transcript_n1028	Pa_1_5020	1784458	1787049	229	175	B	SRR6960221
Podan_transcript_n1029	Pa_1_5020	1784359	1787008	328	134	B	SRR6960222
Podan_transcript_n1030	Pa_1_5030	1796789	1798315	88	50	B	SRR6960222
Podan_transcript_n1031	Pa_1_5030	1796859	1798319	18	54	B	SRR6960225
Podan_transcript_n1032	Pa_1_5070	1804420	1805835	337	106	B	SRR6960214
Podan_transcript_n1033	Pa_1_5070	1804503	1805835	254	106	B	SRR6960216
Podan_transcript_n1034	Pa_1_5070	1804504	1805853	253	124	B	SRR6960217
Podan_transcript_n1035	Pa_1_5070	1804501	1805835	256	106	B	SRR6960222
Podan_transcript_n1036	Pa_1_5090	1812588	1811537	27	223	B	SRR6960209
Podan_transcript_n1037	Pa_1_5090	1812649	1811531	88	229	B	SRR6960225
Podan_transcript_n1038	Pa_1_5100	1813910	1814985	111	127	B	SRR6960209
Podan_transcript_n1039	Pa_1_5110	1815260	1819295	169	201	A	ERR2224050
Podan_transcript_n1040	Pa_1_5120	1821321	1819562	8	226	B	SRR6960208
Podan_transcript_n1041	Pa_1_5120	1821481	1819669	168	119	B	SRR6960223
Podan_transcript_n1042	Pa_1_5160	1830075	1827420	51	208	B	SRR6960210
Podan_transcript_n1043	Pa_1_5170	1832147	1830358	17	103	B	SRR6960217
Podan_transcript_n1044	Pa_1_5180	1832981	1836569	36	71	B	SRR6960208
Podan_transcript_n1045	Pa_1_5180	1832987	1836705	30	207	B	SRR6960215
Podan_transcript_n1046	Pa_1_5180	1833010	1836567	7	69	B	SRR6960217
Podan_transcript_n1047	Pa_1_5180	1832977	1836612	40	114	B	SRR6960222
Podan_transcript_n1048	Pa_1_5180	1833006	1836598	11	100	B	SRR6960223
Podan_transcript_n1049	Pa_1_5180	1833010	1836580	7	82	B	SRR6960225
Podan_transcript_n1050	Pa_1_5190	1836761	1838395	35	293	C	SRR3197705
Podan_transcript_n1051	Pa_1_5190	1836570	1838378	226	276	C	SRR3197709
Podan_transcript_n1052	Pa_1_5200	1839878	1842001	37	299	B	SRR6960215
Podan_transcript_n1053	Pa_1_5200	1839884	1841921	31	219	B	SRR6960220
Podan_transcript_n1054	Pa_1_5210	1858965	1846516	71	93	C	SRR3197710
Podan_transcript_n1055	Pa_1_5230	1861230	1863441	110	211	B	SRR6960212
Podan_transcript_n1056	Pa_1_5230	1861093	1863441	247	211	B	SRR6960215
Podan_transcript_n1057	Pa_1_5230	1861136	1863446	204	216	B	SRR6960216
Podan_transcript_n1058	Pa_1_5230	1861166	1863419	174	189	B	SRR6960217
Podan_transcript_n1059	Pa_1_5230	1861240	1863423	100	193	B	SRR6960222
Podan_transcript_n1060	Pa_1_5230	1861196	1863460	144	230	B	SRR6960223
Podan_transcript_n1061	Pa_1_5240	1863656	1864231	31	43	C	SRR3197711
Podan_transcript_n1062	Pa_1_5250	1865262	1867109	49	162	B	SRR6960222
Podan_transcript_n1063	Pa_1_5260	1867672	1869319	19	206	B	SRR6960209
Podan_transcript_n1064	Pa_1_5260	1867635	1869601	56	488	B	SRR6960213
Podan_transcript_n1065	Pa_1_5260	1867664	1869366	27	253	B	SRR6960218
Podan_transcript_n1066	Pa_1_5260	1867447	1869268	244	155	B	SRR6960221
Podan_transcript_n1067	Pa_1_5270	1873630	1872008	271	397	B	SRR6960207
Podan_transcript_n1068	Pa_1_5270	1873718	1872023	359	382	B	SRR6960213
Podan_transcript_n1069	Pa_1_5270	1873647	1872023	288	382	B	SRR6960218
Podan_transcript_n1070	Pa_1_5270	1873694	1872028	335	377	B	SRR6960219
Podan_transcript_n1071	Pa_1_5280	1874929	1876262	287	150	A	ERR2224050
Podan_transcript_n1072	Pa_1_5290	1878320	1876278	233	175	B	SRR6960209
Podan_transcript_n1073	Pa_1_5290	1878303	1876273	216	180	B	SRR6960218
Podan_transcript_n1074	Pa_1_5300	1878520	1880759	200	701	A	ERR2224050
Podan_transcript_n1075	Pa_1_5300	1878545	1880065	175	7	A	ERR2224051
Podan_transcript_n1076	Pa_1_5300	1878576	1880726	144	668	C	SRR3197704
Podan_transcript_n1077	Pa_1_5300	1878652	1880738	68	680	B	SRR6960219
Podan_transcript_n1078	Pa_1_5300	1878610	1880726	110	668	B	SRR6960221
Podan_transcript_n1079	Pa_1_5306	1880128	1881684	1232	141	A	ERR2224048
Podan_transcript_n1080	Pa_1_5320	1886531	1885101	123	145	C	SRR3197710
Podan_transcript_n1081	Pa_1_5340	1890124	1892532	83	331	B	SRR6960214
Podan_transcript_n1082	Pa_1_5360	1896459	1892330	963	301	C	SRR3197703
Podan_transcript_n1083	Pa_1_5370	1898871	1897296	407	160	B	SRR6960214
Podan_transcript_n1084	Pa_1_5370	1898762	1897339	298	117	B	SRR6960219
Podan_transcript_n1085	Pa_1_5380	1904693	1901249	476	1705	C	SRR3197710
Podan_transcript_n1086	Pa_1_5390	1907789	1906409	207	158	B	SRR6960207
Podan_transcript_n1087	Pa_1_5390	1907608	1906355	26	212	B	SRR6960213
Podan_transcript_n1088	Pa_1_5410	1911880	1911072	28	327	B	SRR6960212
Podan_transcript_n1089	Pa_1_5410	1911865	1911057	13	342	B	SRR6960221
Podan_transcript_n1090	Pa_1_5410	1911911	1910948	59	451	B	SRR6960223
Podan_transcript_n1091	Pa_1_5410	1911893	1911037	41	362	B	SRR6960225
Podan_transcript_n1092	Pa_1_5420	1912189	1914349	22	477	B	SRR6960213
Podan_transcript_n1093	Pa_1_5440	1918277	1920401	245	229	A	ERR2224050
Podan_transcript_n1094	Pa_1_5450	1921703	1920334	343	96	B	SRR6960225
Podan_transcript_n1095	Pa_1_5460	1923910	1922738	225	98	B	SRR6960207
Podan_transcript_n1096	Pa_1_5465	1924575	1925752	607	310	A	ERR2224047
Podan_transcript_n1097	Pa_1_5465	1924684	1925732	498	290	B	SRR6960208
Podan_transcript_n1098	Pa_1_5465	1924807	1925712	375	270	B	SRR6960212
Podan_transcript_n1099	Pa_1_5470	1926284	1929577	517	470	A	ERR2224051
Podan_transcript_n1100	Pa_1_5470	1926192	1929595	609	488	C	SRR3197704
Podan_transcript_n1101	Pa_1_5470	1926240	1929543	561	436	C	SRR3197705
Podan_transcript_n1102	Pa_1_5470	1926258	1929590	543	483	C	SRR3197708
Podan_transcript_n1103	Pa_1_5470	1926273	1929593	528	486	C	SRR3197709
Podan_transcript_n1104	Pa_1_5470	1926243	1929599	558	492	C	SRR3197710
Podan_transcript_n1105	Pa_1_5488	1935320	1934045	442	35	C	SRR3197704
Podan_transcript_n1106	Pa_1_5488	1935267	1934039	389	41	C	SRR3197708
Podan_transcript_n1107	Pa_1_5530	1951009	1948520	1051	926	A	ERR2224048
Podan_transcript_n1108	Pa_1_5535	1951291	1953423	1332	164	C	SRR3197710
Podan_transcript_n1109	Pa_1_5535	1951362	1953587	1261	328	C	SRR3197711
Podan_transcript_n1110	Pa_1_5540	1955883	1954800	19	128	B	SRR6960219
Podan_transcript_n1111	Pa_1_5580	1967445	1968027	137	187	B	SRR6960217
Podan_transcript_n1112	Pa_1_5590	1972660	1970514	87	173	B	SRR6960212
Podan_transcript_n1113	Pa_1_5590	1972689	1970459	116	228	B	SRR6960223
Podan_transcript_n1114	Pa_1_5590	1972686	1970484	113	203	B	SRR6960225
Podan_transcript_n1115	Pa_1_5600	1978392	1976539	76	108	B	SRR6960215
Podan_transcript_n1116	Pa_1_5600	1978367	1976546	51	101	B	SRR6960225
Podan_transcript_n1117	Pa_1_5615	1983595	1982625	204	616	A	ERR2224048
Podan_transcript_n1118	Pa_1_5615	1983798	1982628	407	613	A	ERR2224049
Podan_transcript_n1119	Pa_1_5630	1991699	1989787	379	271	B	SRR6960225
Podan_transcript_n1120	Pa_1_5640	1991916	1995476	141	252	B	SRR6960217
Podan_transcript_n1121	Pa_1_5640	1991932	1995461	125	237	B	SRR6960219
Podan_transcript_n1122	Pa_1_5655	1999877	1999053	235	224	B	SRR6960223
Podan_transcript_n1123	Pa_1_5655	1999882	1999053	240	224	B	SRR6960225
Podan_transcript_n1124	Pa_1_5660	2000653	2001795	291	136	B	SRR6960217
Podan_transcript_n1125	Pa_1_5660	2000275	2001877	669	218	B	SRR6960222
Podan_transcript_n1126	Pa_1_5660	2000139	2001803	805	144	B	SRR6960223
Podan_transcript_n1127	Pa_1_5670	2002066	2004070	88	119	A	ERR2224050
Podan_transcript_n1128	Pa_1_5670	2002124	2004052	30	101	C	SRR3197701
Podan_transcript_n1129	Pa_1_5674	2005379	2004661	66	58	B	SRR6960211
Podan_transcript_n1130	Pa_1_5690	2012416	2014338	399	207	A	ERR2224050
Podan_transcript_n1131	Pa_1_5710	2020508	2019357	96	94	C	SRR3197701
Podan_transcript_n1132	Pa_1_5710	2020468	2019361	56	90	B	SRR6960212
Podan_transcript_n1133	Pa_1_5740	2024941	2028652	1491	119	C	SRR3197704
Podan_transcript_n1134	Pa_1_5740	2024948	2028644	1484	111	C	SRR3197709
Podan_transcript_n1135	Pa_1_5750	2029727	2028593	155	133	A	ERR2224050
Podan_transcript_n1136	Pa_1_5760	2030097	2031527	330	145	A	ERR2224051
Podan_transcript_n1137	Pa_1_5763	2031634	2032013	11	241	B	SRR6960220
Podan_transcript_n1138	Pa_1_5770	2039941	2035774	1610	362	A	ERR2224048
Podan_transcript_n1139	Pa_1_5780	2044076	2041547	24	168	B	SRR6960214
Podan_transcript_n1140	Pa_1_5780	2044304	2041654	252	61	B	SRR6960220
Podan_transcript_n1141	Pa_1_5790	2047154	2050646	846	977	A	ERR2224048
Podan_transcript_n1142	Pa_1_5820	2058586	2055548	263	258	C	SRR3197702
Podan_transcript_n1143	Pa_1_5820	2058775	2055586	452	220	B	SRR6960222
Podan_transcript_n1144	Pa_1_5830	2058987	2059922	135	218	B	SRR6960209
Podan_transcript_n1145	Pa_1_5830	2058982	2059895	140	191	B	SRR6960212
Podan_transcript_n1146	Pa_1_5830	2058993	2059862	129	158	B	SRR6960213
Podan_transcript_n1147	Pa_1_5830	2058935	2059862	187	158	B	SRR6960217
Podan_transcript_n1148	Pa_1_5830	2058977	2059940	145	236	B	SRR6960218
Podan_transcript_n1149	Pa_1_5830	2058986	2059861	136	157	B	SRR6960219
Podan_transcript_n1150	Pa_1_5830	2058988	2059861	134	157	B	SRR6960221
Podan_transcript_n1151	Pa_1_5840	2060332	2063623	51	427	C	SRR3197710
Podan_transcript_n1152	Pa_1_5850	2066004	2064160	113	381	A	ERR2224050
Podan_transcript_n1153	Pa_1_5870	2069952	2071107	39	143	B	SRR6960225
Podan_transcript_n1154	Pa_1_5880	2071843	2072938	186	282	A	ERR2224048
Podan_transcript_n1155	Pa_1_5890	2077131	2073545	835	554	A	ERR2224048
Podan_transcript_n1156	Pa_1_5890	2077107	2073508	811	591	C	SRR3197710
Podan_transcript_n1157	Pa_1_5890	2077126	2073508	830	591	B	SRR6960209
Podan_transcript_n1158	Pa_1_5890	2076612	2073506	316	593	B	SRR6960216
Podan_transcript_n1159	Pa_1_5890	2077147	2073531	851	568	B	SRR6960217
Podan_transcript_n1160	Pa_1_5890	2077060	2073546	764	553	B	SRR6960219
Podan_transcript_n1161	Pa_1_5890	2077093	2073499	797	600	B	SRR6960221
Podan_transcript_n1162	Pa_1_5890	2077072	2073127	776	972	B	SRR6960222
Podan_transcript_n1163	Pa_1_5900	2084090	2081344	415	717	B	SRR6960212
Podan_transcript_n1164	Pa_1_5900	2084336	2081247	661	814	B	SRR6960217
Podan_transcript_n1165	Pa_1_5910	2092409	2084526	1617	335	C	SRR3197705
Podan_transcript_n1166	Pa_1_5915	2101867	2098476	833	1898	B	SRR6960224
Podan_transcript_n1167	Pa_1_5927	2113658	2114589	77	47	C	SRR3197710
Podan_transcript_n1168	Pa_1_5930	2116008	2116902	163	126	C	SRR3197704
Podan_transcript_n1169	Pa_1_5930	2116016	2116916	155	140	C	SRR3197709
Podan_transcript_n1170	Pa_1_5940	2117923	2118928	178	554	A	ERR2224051
Podan_transcript_n1171	Pa_1_5940	2117967	2118800	134	426	C	SRR3197703
Podan_transcript_n1172	Pa_1_6000	2139025	2136867	185	195	A	ERR2224048
Podan_transcript_n1173	Pa_1_6010	2141666	2142889	32	82	C	SRR3197702
Podan_transcript_n1174	Pa_1_6010	2141612	2142922	86	115	B	SRR6960209
Podan_transcript_n1175	Pa_1_6010	2141522	2142922	176	115	B	SRR6960219
Podan_transcript_n1176	Pa_1_6013	2144834	2146289	562	212	A	ERR2224048
Podan_transcript_n1177	Pa_1_6020	2154474	2152096	127	39	A	ERR2224048
Podan_transcript_n1178	Pa_1_6030	2155921	2156350	157	41	A	ERR2224048
Podan_transcript_n1179	Pa_1_6040	2160387	2159529	67	138	B	SRR6960214
Podan_transcript_n1180	Pa_1_6050	2163648	2161793	159	555	A	ERR2224050
Podan_transcript_n1181	Pa_1_6060	2168524	2166064	122	288	B	SRR6960214
Podan_transcript_n1182	Pa_1_6060	2168411	2166042	9	310	B	SRR6960215
Podan_transcript_n1183	Pa_1_6060	2168946	2166115	544	237	B	SRR6960218
Podan_transcript_n1184	Pa_1_6060	2169213	2166051	811	301	B	SRR6960219
Podan_transcript_n1185	Pa_1_6070	2172385	2170204	155	213	C	SRR3197701
Podan_transcript_n1186	Pa_1_6070	2172374	2170204	144	213	C	SRR3197702
Podan_transcript_n1187	Pa_1_6070	2172379	2170208	149	209	C	SRR3197703
Podan_transcript_n1188	Pa_1_6080	2174884	2176610	189	194	A	ERR2224048
Podan_transcript_n1189	Pa_1_6090	2177779	2176418	136	209	B	SRR6960214
Podan_transcript_n1190	Pa_1_6100	2180153	2182438	665	159	B	SRR6960209
Podan_transcript_n1191	Pa_1_6100	2180707	2182476	111	197	B	SRR6960212
Podan_transcript_n1192	Pa_1_6100	2180543	2182484	275	205	B	SRR6960215
Podan_transcript_n1193	Pa_1_6100	2179806	2182438	1012	159	B	SRR6960217
Podan_transcript_n1194	Pa_1_6100	2180729	2182527	89	248	B	SRR6960225
Podan_transcript_n1195	Pa_1_6110	2187082	2185137	656	551	A	ERR2224047
Podan_transcript_n1196	Pa_1_6110	2187374	2185135	948	553	B	SRR6960217
Podan_transcript_n1197	Pa_1_6110	2186634	2185125	208	563	B	SRR6960223
Podan_transcript_n1198	Pa_1_6110	2187039	2185082	613	606	B	SRR6960225
Podan_transcript_n1199	Pa_1_6120	2194240	2196049	523	239	C	SRR3197710
Podan_transcript_n1200	Pa_1_6130	2200122	2196621	416	1180	A	ERR2224048
Podan_transcript_n1201	Pa_1_6130	2200095	2197331	389	470	A	ERR2224051
Podan_transcript_n1202	Pa_1_6130	2200022	2197329	316	472	B	SRR6960217
Podan_transcript_n1203	Pa_1_6140	2200546	2201674	227	95	A	ERR2224050
Podan_transcript_n1204	Pa_1_6170	2207188	2204572	518	769	C	SRR3197710
Podan_transcript_n1205	Pa_1_6170	2207129	2204524	459	817	C	SRR3197711
Podan_transcript_n1206	Pa_1_6170	2207124	2204577	454	764	B	SRR6960225
Podan_transcript_n1207	Pa_1_6190	2216039	2212488	1522	349	A	ERR2224051
Podan_transcript_n1208	Pa_1_6200	2216984	2222114	167	128	A	ERR2224046
Podan_transcript_n1209	Pa_1_6200	2216450	2222232	701	246	A	ERR2224051
Podan_transcript_n1210	Pa_1_6200	2216632	2222160	519	174	C	SRR3197702
Podan_transcript_n1211	Pa_1_6210	2225966	2223341	1032	789	A	ERR2224051
Podan_transcript_n1212	Pa_1_6220	2232869	2231168	263	110	C	SRR3197705
Podan_transcript_n1213	Pa_1_6220	2232906	2231243	300	35	C	SRR3197710
Podan_transcript_n1214	Pa_1_6220	2232709	2231259	103	19	B	SRR6960219
Podan_transcript_n1215	Pa_1_6240	2239546	2241364	128	159	A	ERR2224050
Podan_transcript_n1216	Pa_1_6240	2239593	2241395	81	190	B	SRR6960209
Podan_transcript_n1217	Pa_1_6250	2242800	2241558	155	146	A	ERR2224051
Podan_transcript_n1218	Pa_1_6250	2242827	2241527	182	177	C	SRR3197702
Podan_transcript_n1219	Pa_1_6250	2242811	2241538	166	166	C	SRR3197704
Podan_transcript_n1220	Pa_1_6250	2242829	2241537	184	167	C	SRR3197710
Podan_transcript_n1221	Pa_1_6260	2243488	2245270	528	210	A	ERR2224046
Podan_transcript_n1222	Pa_1_6260	2243482	2245340	534	280	A	ERR2224048
Podan_transcript_n1223	Pa_1_6263	2247661	2248585	120	127	A	ERR2224048
Podan_transcript_n1224	Pa_1_6265	2249942	2250698	96	151	A	ERR2224048
Podan_transcript_n1225	Pa_1_6280	2253683	2255664	93	111	B	SRR6960212
Podan_transcript_n1226	Pa_1_6280	2253667	2255667	109	114	B	SRR6960223
Podan_transcript_n1227	Pa_1_6300	2258181	2257227	113	163	A	ERR2224047
Podan_transcript_n1228	Pa_1_6300	2258214	2257267	146	123	C	SRR3197702
Podan_transcript_n1229	Pa_1_6300	2258175	2257224	107	166	B	SRR6960216
Podan_transcript_n1230	Pa_1_6300	2258152	2257254	84	136	B	SRR6960217
Podan_transcript_n1231	Pa_1_6310	2260101	2258634	42	400	A	ERR2224050
Podan_transcript_n1232	Pa_1_6320	2262211	2264300	304	284	A	ERR2224050
Podan_transcript_n1233	Pa_1_6320	2262007	2264288	508	272	A	ERR2224051
Podan_transcript_n1234	Pa_1_6320	2262128	2264306	387	290	C	SRR3197710
Podan_transcript_n1235	Pa_1_6330	2264656	2267700	78	361	A	ERR2224050
Podan_transcript_n1236	Pa_1_6340	2269380	2267865	130	238	A	ERR2224050
Podan_transcript_n1237	Pa_1_6350	2270175	2272884	598	234	C	SRR3197710
Podan_transcript_n1238	Pa_1_6360	2274352	2273344	248	277	A	ERR2224050
Podan_transcript_n1239	Pa_1_6370	2274863	2276756	113	320	B	SRR6960209
Podan_transcript_n1240	Pa_1_6370	2274652	2276749	324	313	B	SRR6960217
Podan_transcript_n1241	Pa_1_6370	2274863	2276738	113	302	B	SRR6960219
Podan_transcript_n1242	Pa_1_6370	2274863	2276753	113	317	B	SRR6960221
Podan_transcript_n1243	Pa_1_6370	2274596	2276736	380	300	B	SRR6960222
Podan_transcript_n1244	Pa_1_6380	2277813	2280104	281	608	A	ERR2224047
Podan_transcript_n1245	Pa_1_6380	2277821	2280042	273	546	B	SRR6960214
Podan_transcript_n1246	Pa_1_6390	2280843	2281923	91	322	B	SRR6960209
Podan_transcript_n1247	Pa_1_6390	2280843	2281943	91	342	B	SRR6960219
Podan_transcript_n1248	Pa_1_6390	2280843	2281887	91	286	B	SRR6960221
Podan_transcript_n1249	Pa_1_6430	2292646	2290100	609	328	C	SRR3197704
Podan_transcript_n1250	Pa_1_6440	2293488	2292954	98	79	B	SRR6960208
Podan_transcript_n1251	Pa_1_6450	2295385	2293678	32	396	C	SRR3197703
Podan_transcript_n1252	Pa_1_6450	2295382	2293686	29	388	C	SRR3197705
Podan_transcript_n1253	Pa_1_6450	2295375	2293657	22	417	C	SRR3197708
Podan_transcript_n1254	Pa_1_6450	2295456	2293688	103	386	C	SRR3197709
Podan_transcript_n1255	Pa_1_6450	2295384	2293762	31	312	C	SRR3197710
Podan_transcript_n1256	Pa_1_6460	2296056	2300083	301	300	A	ERR2224048
Podan_transcript_n1257	Pa_1_6460	2296019	2300150	338	367	B	SRR6960219
Podan_transcript_n1258	Pa_1_6470	2301442	2300212	112	173	C	SRR3197701
Podan_transcript_n1259	Pa_1_6480	2301622	2304135	172	34	A	ERR2224050
Podan_transcript_n1260	Pa_1_6490	2304718	2306390	60	314	A	ERR2224049
Podan_transcript_n1261	Pa_1_6500	2306838	2307682	97	33	B	SRR6960212
Podan_transcript_n1262	Pa_1_6500	2306866	2307684	69	35	B	SRR6960223
Podan_transcript_n1263	Pa_1_6500	2306879	2307685	56	36	B	SRR6960225
Podan_transcript_n1264	Pa_1_6510	2309376	2307858	245	147	A	ERR2224050
Podan_transcript_n1265	Pa_1_6520	2312192	2314408	105	387	A	ERR2224050
Podan_transcript_n1266	Pa_1_6530	2318231	2320808	372	621	A	ERR2224048
Podan_transcript_n1267	Pa_1_6530	2318218	2320808	385	621	A	ERR2224051
Podan_transcript_n1268	Pa_1_6530	2318089	2320998	514	811	C	SRR3197702
Podan_transcript_n1269	Pa_1_6530	2318230	2320871	373	684	C	SRR3197704
Podan_transcript_n1270	Pa_1_6530	2318242	2320872	361	685	C	SRR3197705
Podan_transcript_n1271	Pa_1_6530	2318101	2320872	502	685	C	SRR3197709
Podan_transcript_n1272	Pa_1_6530	2318266	2320870	337	683	C	SRR3197710
Podan_transcript_n1273	Pa_1_6530	2318324	2320876	279	689	B	SRR6960208
Podan_transcript_n1274	Pa_1_6530	2318125	2320877	478	690	B	SRR6960212
Podan_transcript_n1275	Pa_1_6530	2318082	2320876	521	689	B	SRR6960215
Podan_transcript_n1276	Pa_1_6530	2318328	2320878	275	691	B	SRR6960217
Podan_transcript_n1277	Pa_1_6530	2318249	2320878	354	691	B	SRR6960218
Podan_transcript_n1278	Pa_1_6530	2318273	2320876	330	689	B	SRR6960219
Podan_transcript_n1279	Pa_1_6530	2318382	2320878	221	691	B	SRR6960221
Podan_transcript_n1280	Pa_1_6530	2318355	2320878	248	691	B	SRR6960222
Podan_transcript_n1281	Pa_1_6530	2318304	2320878	299	691	B	SRR6960225
Podan_transcript_n1282	Pa_1_6550	2322637	2328073	343	93	A	ERR2224050
Podan_transcript_n1283	Pa_1_6550	2322701	2328092	279	112	C	SRR3197710
Podan_transcript_n1284	Pa_1_6560	2328224	2329560	34	333	C	SRR3197702
Podan_transcript_n1285	Pa_1_6570	2329696	2331596	48	195	B	SRR6960213
Podan_transcript_n1286	Pa_1_6570	2329740	2331534	4	133	B	SRR6960223
Podan_transcript_n1287	Pa_1_6580	2333656	2331749	212	214	A	ERR2224048
Podan_transcript_n1288	Pa_1_6580	2333555	2331742	111	221	B	SRR6960217
Podan_transcript_n1289	Pa_1_6590	2333795	2338872	495	745	C	SRR3197710
Podan_transcript_n1290	Pa_1_6590	2333951	2338873	339	746	B	SRR6960217
Podan_transcript_n1291	Pa_1_6600	2342431	2345142	470	225	B	SRR6960209
Podan_transcript_n1292	Pa_1_6600	2342424	2345138	477	221	B	SRR6960219
Podan_transcript_n1293	Pa_1_6610	2351129	2349555	214	448	A	ERR2224051
Podan_transcript_n1294	Pa_1_6620	2352735	2351342	55	65	A	ERR2224050
Podan_transcript_n1295	Pa_1_6630	2352929	2354039	63	167	A	ERR2224051
Podan_transcript_n1296	Pa_1_6650	2361543	2359058	218	417	A	ERR2224047
Podan_transcript_n1297	Pa_1_6650	2361481	2359067	156	408	B	SRR6960209
Podan_transcript_n1298	Pa_1_6650	2361523	2359098	198	377	B	SRR6960214
Podan_transcript_n1299	Pa_1_6650	2361335	2359064	10	411	B	SRR6960215
Podan_transcript_n1300	Pa_1_6650	2361483	2359047	158	428	B	SRR6960217
Podan_transcript_n1301	Pa_1_6650	2361529	2359059	204	416	B	SRR6960219
Podan_transcript_n1302	Pa_1_6650	2361480	2358991	155	484	B	SRR6960221
Podan_transcript_n1303	Pa_1_6650	2361534	2359091	209	384	B	SRR6960222
Podan_transcript_n1304	Pa_1_6650	2361532	2359089	207	386	B	SRR6960223
Podan_transcript_n1305	Pa_1_6655	2362283	2363515	21	628	B	SRR6960215
Podan_transcript_n1306	Pa_1_6655	2362249	2363504	55	617	B	SRR6960222
Podan_transcript_n1307	Pa_1_6670	2368245	2366895	6	171	C	SRR3197707
Podan_transcript_n1308	Pa_1_6675	2369247	2371613	468	354	A	ERR2224051
Podan_transcript_n1309	Pa_1_6680	2376012	2373434	252	1308	A	ERR2224048
Podan_transcript_n1310	Pa_1_6690	2389780	2388638	48	44	A	ERR2224050
Podan_transcript_n1311	Pa_1_6690	2389794	2388638	62	44	C	SRR3197700
Podan_transcript_n1312	Pa_1_6690	2389798	2388648	66	34	C	SRR3197701
Podan_transcript_n1313	Pa_1_6690	2389827	2388571	95	111	B	SRR6960212
Podan_transcript_n1314	Pa_1_6690	2389865	2388622	133	60	B	SRR6960213
Podan_transcript_n1315	Pa_1_6700	2391907	2395186	434	393	A	ERR2224051
Podan_transcript_n1316	Pa_1_6710	2396627	2395688	129	213	B	SRR6960212
Podan_transcript_n1317	Pa_1_6710	2396669	2395547	171	354	B	SRR6960225
Podan_transcript_n1318	Pa_1_6720	2396787	2398533	236	5	C	SRR3197701
Podan_transcript_n1319	Pa_1_6760	2412972	2415093	383	138	A	ERR2224048
Podan_transcript_n1320	Pa_1_6760	2412501	2415094	854	139	A	ERR2224051
Podan_transcript_n1321	Pa_1_6760	2413214	2415090	141	135	C	SRR3197702
Podan_transcript_n1322	Pa_1_6760	2413214	2415090	141	135	C	SRR3197703
Podan_transcript_n1323	Pa_1_6760	2413203	2415090	152	135	C	SRR3197704
Podan_transcript_n1324	Pa_1_6760	2413211	2415090	144	135	C	SRR3197705
Podan_transcript_n1325	Pa_1_6760	2413214	2415090	141	135	C	SRR3197708
Podan_transcript_n1326	Pa_1_6760	2413200	2415090	155	135	C	SRR3197709
Podan_transcript_n1327	Pa_1_6760	2413212	2415092	143	137	C	SRR3197710
Podan_transcript_n1328	Pa_1_6760	2413163	2415090	192	135	C	SRR3197711
Podan_transcript_n1329	Pa_1_6760	2413271	2415110	84	155	B	SRR6960217
Podan_transcript_n1330	Pa_1_6770	2417110	2415075	89	47	B	SRR6960215
Podan_transcript_n1331	Pa_1_6770	2417335	2415040	314	82	B	SRR6960218
Podan_transcript_n1332	Pa_1_6770	2417150	2414990	129	132	B	SRR6960225
Podan_transcript_n1333	Pa_1_6780	2420671	2417743	332	91	A	ERR2224048
Podan_transcript_n1334	Pa_1_6790	2421160	2422713	124	64	A	ERR2224050
Podan_transcript_n1335	Pa_1_6810	2426872	2425532	124	175	C	SRR3197710
Podan_transcript_n1336	Pa_1_6820	2433157	2428239	903	189	B	SRR6960214
Podan_transcript_n1337	Pa_1_6830	2435413	2433746	236	168	B	SRR6960213
Podan_transcript_n1338	Pa_1_6840	2436171	2437157	152	274	A	ERR2224050
Podan_transcript_n1339	Pa_1_6840	2436233	2437065	90	182	C	SRR3197700
Podan_transcript_n1340	Pa_1_6840	2436115	2437073	208	190	C	SRR3197701
Podan_transcript_n1341	Pa_1_6840	2435965	2437160	358	277	C	SRR3197704
Podan_transcript_n1342	Pa_1_6840	2435650	2437161	673	278	C	SRR3197709
Podan_transcript_n1343	Pa_1_6840	2435783	2437018	540	135	C	SRR3197710
Podan_transcript_n1344	Pa_1_6850	2438157	2437208	138	164	B	SRR6960214
Podan_transcript_n1345	Pa_1_6860	2441808	2439259	820	487	B	SRR6960209
Podan_transcript_n1346	Pa_1_6860	2441782	2439296	794	450	B	SRR6960219
Podan_transcript_n1347	Pa_1_6860	2441723	2439290	735	456	B	SRR6960221
Podan_transcript_n1348	Pa_1_6870	2445879	2444785	91	29	A	ERR2224050
Podan_transcript_n1349	Pa_1_6870	2445861	2444808	73	6	B	SRR6960219
Podan_transcript_n1350	Pa_1_6870	2445852	2444656	64	158	B	SRR6960221
Podan_transcript_n1351	Pa_1_6885	2453377	2452148	51	79	A	ERR2224047
Podan_transcript_n1352	Pa_1_6885	2453677	2452029	351	198	C	SRR3197701
Podan_transcript_n1353	Pa_1_6885	2453660	2452029	334	198	C	SRR3197702
Podan_transcript_n1354	Pa_1_6885	2453647	2452096	321	131	C	SRR3197703
Podan_transcript_n1355	Pa_1_6885	2453668	2452096	342	131	C	SRR3197705
Podan_transcript_n1356	Pa_1_6885	2453672	2452091	346	136	C	SRR3197709
Podan_transcript_n1357	Pa_1_6885	2453661	2452032	335	195	C	SRR3197710
Podan_transcript_n1358	Pa_1_6885	2453561	2452029	235	198	B	SRR6960208
Podan_transcript_n1359	Pa_1_6885	2453626	2452071	300	156	B	SRR6960209
Podan_transcript_n1360	Pa_1_6885	2453383	2452047	57	180	B	SRR6960210
Podan_transcript_n1361	Pa_1_6885	2453644	2452086	318	141	B	SRR6960212
Podan_transcript_n1362	Pa_1_6885	2453649	2452034	323	193	B	SRR6960213
Podan_transcript_n1363	Pa_1_6885	2453552	2452024	226	203	B	SRR6960214
Podan_transcript_n1364	Pa_1_6885	2453637	2452035	311	192	B	SRR6960215
Podan_transcript_n1365	Pa_1_6885	2453649	2452047	323	180	B	SRR6960216
Podan_transcript_n1366	Pa_1_6885	2453664	2452058	338	169	B	SRR6960217
Podan_transcript_n1367	Pa_1_6885	2453562	2452038	236	189	B	SRR6960218
Podan_transcript_n1368	Pa_1_6885	2453627	2452039	301	188	B	SRR6960219
Podan_transcript_n1369	Pa_1_6885	2453627	2452088	301	139	B	SRR6960221
Podan_transcript_n1370	Pa_1_6885	2453664	2452029	338	198	B	SRR6960222
Podan_transcript_n1371	Pa_1_6885	2453625	2452038	299	189	B	SRR6960223
Podan_transcript_n1372	Pa_1_6885	2453535	2452056	209	171	B	SRR6960225
Podan_transcript_n1373	Pa_1_6890	2455181	2458158	322	717	C	SRR3197703
Podan_transcript_n1374	Pa_1_6895	2458943	2458180	218	252	A	ERR2224047
Podan_transcript_n1375	Pa_1_6895	2458943	2458184	218	248	A	ERR2224048
Podan_transcript_n1376	Pa_1_6900	2459593	2463591	451	150	A	ERR2224048
Podan_transcript_n1377	Pa_1_6910	2464179	2466428	387	436	C	SRR3197702
Podan_transcript_n1378	Pa_1_6920	2470720	2466917	1221	873	A	ERR2224051
Podan_transcript_n1379	Pa_1_6920	2470731	2466930	1232	860	C	SRR3197704
Podan_transcript_n1380	Pa_1_6920	2470702	2466902	1203	888	C	SRR3197710
Podan_transcript_n1381	Pa_1_6930	2471929	2475109	1829	334	C	SRR3197710
Podan_transcript_n1382	Pa_1_6940	2480347	2475971	845	211	A	ERR2224048
Podan_transcript_n1383	Pa_1_6940	2480368	2475939	866	243	A	ERR2224050
Podan_transcript_n1384	Pa_1_6940	2480331	2475966	829	216	A	ERR2224051
Podan_transcript_n1385	Pa_1_6940	2480291	2475943	789	239	C	SRR3197710
Podan_transcript_n1386	Pa_1_6968	2481540	2482428	196	61	C	SRR3197704
Podan_transcript_n1387	Pa_1_6968	2481553	2482418	183	51	C	SRR3197709
Podan_transcript_n1388	Pa_1_6970	2484924	2482578	416	783	C	SRR3197701
Podan_transcript_n1389	Pa_1_6970	2484930	2482599	422	762	B	SRR6960217
Podan_transcript_n1390	Pa_1_6970	2484905	2482460	397	901	B	SRR6960218
Podan_transcript_n1391	Pa_1_6970	2484925	2482609	417	752	B	SRR6960221
Podan_transcript_n1392	Pa_1_6970	2484913	2482579	405	782	B	SRR6960222
Podan_transcript_n1393	Pa_1_6980	2485178	2486489	81	193	C	SRR3197700
Podan_transcript_n1394	Pa_1_6980	2485157	2486512	102	216	C	SRR3197701
Podan_transcript_n1395	Pa_1_6980	2485158	2486426	101	130	C	SRR3197704
Podan_transcript_n1396	Pa_1_6980	2485161	2486387	98	91	C	SRR3197705
Podan_transcript_n1397	Pa_1_6980	2485146	2486377	113	81	C	SRR3197709
Podan_transcript_n1398	Pa_1_7000	2489621	2487676	365	322	A	ERR2224051
Podan_transcript_n1399	Pa_1_7010	2490060	2491649	254	192	B	SRR6960218
Podan_transcript_n1400	Pa_1_7020	2492241	2491660	97	55	C	SRR3197710
Podan_transcript_n1401	Pa_1_7030	2493444	2496919	254	87	B	SRR6960209
Podan_transcript_n1402	Pa_1_7040	2498226	2497043	390	160	A	ERR2224050
Podan_transcript_n1403	Pa_1_7050	2498622	2500505	97	203	C	SRR3197700
Podan_transcript_n1404	Pa_1_7050	2498520	2500459	199	157	C	SRR3197711
Podan_transcript_n1405	Pa_1_7060	2501470	2500454	101	178	B	SRR6960217
Podan_transcript_n1406	Pa_1_7060	2501485	2500454	116	178	B	SRR6960225
Podan_transcript_n1407	Pa_1_7080	2503172	2504345	186	377	A	ERR2224048
Podan_transcript_n1408	Pa_1_7090	2504495	2508063	338	2009	C	SRR3197710
Podan_transcript_n1409	Pa_1_7104	2514292	2510613	1524	1126	A	ERR2224051
Podan_transcript_n1410	Pa_1_6950	2520559	2523378	235	299	A	ERR2224051
Podan_transcript_n1411	Pa_1_6950	2520595	2523388	199	309	B	SRR6960208
Podan_transcript_n1412	Pa_1_6950	2520623	2523386	171	307	B	SRR6960217
Podan_transcript_n1413	Pa_1_6950	2520641	2523384	153	305	B	SRR6960220
Podan_transcript_n1414	Pa_1_6960	2524128	2525743	319	174	A	ERR2224050
Podan_transcript_n1415	Pa_1_7110	2529402	2528240	126	76	A	ERR2224046
Podan_transcript_n1416	Pa_1_7120	2530391	2531195	173	40	C	SRR3197700
Podan_transcript_n1417	Pa_1_7120	2530321	2531196	243	41	C	SRR3197702
Podan_transcript_n1418	Pa_1_7120	2530413	2531196	151	41	C	SRR3197706
Podan_transcript_n1419	Pa_1_7140	2538562	2535570	892	211	B	SRR6960216
Podan_transcript_n1420	Pa_1_7140	2539555	2535583	1885	198	B	SRR6960217
Podan_transcript_n1421	Pa_1_7155	2545177	2543526	588	61	A	ERR2224051
Podan_transcript_n1422	Pa_1_7155	2545339	2543504	750	83	C	SRR3197700
Podan_transcript_n1423	Pa_1_7155	2544793	2543525	204	62	C	SRR3197711
Podan_transcript_n1424	Pa_1_7155	2545009	2543504	420	83	B	SRR6960215
Podan_transcript_n1425	Pa_1_7155	2545189	2543504	600	83	B	SRR6960216
Podan_transcript_n1426	Pa_1_7155	2545382	2543529	793	58	B	SRR6960217
Podan_transcript_n1427	Pa_1_7155	2545495	2543504	906	83	B	SRR6960222
Podan_transcript_n1428	Pa_1_7155	2544998	2543495	409	92	B	SRR6960223
Podan_transcript_n1429	Pa_1_7160	2545938	2548257	260	358	A	ERR2224048
Podan_transcript_n1430	Pa_1_7160	2545998	2548240	200	341	A	ERR2224050
Podan_transcript_n1431	Pa_1_7170	2550784	2548386	88	138	A	ERR2224051
Podan_transcript_n1432	Pa_1_7180	2554442	2550850	445	900	B	SRR6960222
Podan_transcript_n1433	Pa_1_7200	2556718	2555873	138	61	A	ERR2224050
Podan_transcript_n1434	Pa_1_7210	2556868	2558384	103	217	A	ERR2224050
Podan_transcript_n1435	Pa_1_7210	2556870	2558388	101	221	A	ERR2224051
Podan_transcript_n1436	Pa_1_7210	2556878	2558388	93	221	C	SRR3197700
Podan_transcript_n1437	Pa_1_7210	2556878	2558376	93	209	C	SRR3197702
Podan_transcript_n1438	Pa_1_7210	2556879	2558389	92	222	C	SRR3197704
Podan_transcript_n1439	Pa_1_7210	2556870	2558378	101	211	C	SRR3197705
Podan_transcript_n1440	Pa_1_7210	2556884	2558378	87	211	C	SRR3197709
Podan_transcript_n1441	Pa_1_7210	2556865	2558388	106	221	C	SRR3197710
Podan_transcript_n1442	Pa_1_7210	2556878	2558369	93	202	C	SRR3197711
Podan_transcript_n1443	Pa_1_7210	2556871	2558388	100	221	B	SRR6960213
Podan_transcript_n1444	Pa_1_7210	2556882	2558388	89	221	B	SRR6960216
Podan_transcript_n1445	Pa_1_7210	2556890	2558378	81	211	B	SRR6960217
Podan_transcript_n1446	Pa_1_7210	2556888	2558394	83	227	B	SRR6960218
Podan_transcript_n1447	Pa_1_7210	2556889	2558372	82	205	B	SRR6960219
Podan_transcript_n1448	Pa_1_7210	2556925	2558372	46	205	B	SRR6960221
Podan_transcript_n1449	Pa_1_7210	2556876	2558389	95	222	B	SRR6960222
Podan_transcript_n1450	Pa_1_7220	2564192	2560313	450	351	A	ERR2224050
Podan_transcript_n1451	Pa_1_7220	2564150	2560612	408	52	B	SRR6960219
Podan_transcript_n1452	Pa_1_7230	2564387	2565629	144	241	C	SRR3197705
Podan_transcript_n1453	Pa_1_7250	2573729	2575748	969	477	A	ERR2224048
Podan_transcript_n1454	Pa_1_7250	2573834	2575988	864	717	B	SRR6960207
Podan_transcript_n1455	Pa_1_7250	2573840	2575982	858	711	B	SRR6960209
Podan_transcript_n1456	Pa_1_7250	2573846	2575798	852	527	B	SRR6960213
Podan_transcript_n1457	Pa_1_7250	2573857	2576020	841	749	B	SRR6960214
Podan_transcript_n1458	Pa_1_7250	2573888	2575799	810	528	B	SRR6960218
Podan_transcript_n1459	Pa_1_7250	2573833	2575767	865	496	B	SRR6960219
Podan_transcript_n1460	Pa_1_7250	2573847	2575982	851	711	B	SRR6960221
Podan_transcript_n1461	Pa_1_7260	2578023	2576544	292	320	C	SRR3197702
Podan_transcript_n1462	Pa_1_7270	2582509	2578512	382	360	A	ERR2224048
Podan_transcript_n1463	Pa_1_7280	2583480	2584473	29	71	C	SRR3197704
Podan_transcript_n1464	Pa_1_7280	2583391	2584473	118	71	C	SRR3197710
Podan_transcript_n1465	Pa_1_7285	2584966	2584531	44	123	B	SRR6960215
Podan_transcript_n1466	Pa_1_7285	2584964	2584522	42	132	B	SRR6960216
Podan_transcript_n1467	Pa_1_7285	2584956	2584532	34	122	B	SRR6960225
Podan_transcript_n1468	Pa_1_7290	2585130	2586745	274	345	A	ERR2224050
Podan_transcript_n1469	Pa_1_7300	2591047	2587131	29	424	C	SRR3197710
Podan_transcript_n1470	Pa_1_7300	2591088	2587217	70	338	B	SRR6960212
Podan_transcript_n1471	Pa_1_7300	2591074	2587089	56	466	B	SRR6960215
Podan_transcript_n1472	Pa_1_7310	2603304	2600265	340	368	A	ERR2224050
Podan_transcript_n1473	Pa_1_7310	2603302	2600316	338	317	A	ERR2224051
Podan_transcript_n1474	Pa_1_7320	2605115	2603485	208	361	A	ERR2224048
Podan_transcript_n1475	Pa_1_7330	2608231	2607312	103	241	A	ERR2224050
Podan_transcript_n1476	Pa_1_7340	2608356	2608936	73	208	A	ERR2224050
Podan_transcript_n1477	Pa_1_7345	2609668	2608880	228	130	C	SRR3197702
Podan_transcript_n1478	Pa_1_7345	2609588	2608880	148	130	C	SRR3197704
Podan_transcript_n1479	Pa_1_7345	2609506	2608904	66	106	C	SRR3197705
Podan_transcript_n1480	Pa_1_7345	2609588	2608904	148	106	C	SRR3197708
Podan_transcript_n1481	Pa_1_7345	2609694	2608881	254	129	C	SRR3197709
Podan_transcript_n1482	Pa_1_7345	2609710	2608879	270	131	C	SRR3197710
Podan_transcript_n1483	Pa_1_7345	2609700	2608890	260	120	C	SRR3197711
Podan_transcript_n1484	Pa_1_7345	2609516	2608911	76	99	B	SRR6960207
Podan_transcript_n1485	Pa_1_7345	2609525	2608879	85	131	B	SRR6960209
Podan_transcript_n1486	Pa_1_7345	2609520	2608932	80	78	B	SRR6960212
Podan_transcript_n1487	Pa_1_7345	2609526	2608869	86	141	B	SRR6960213
Podan_transcript_n1488	Pa_1_7345	2609532	2608875	92	135	B	SRR6960214
Podan_transcript_n1489	Pa_1_7345	2609525	2608914	85	96	B	SRR6960215
Podan_transcript_n1490	Pa_1_7345	2609535	2608877	95	133	B	SRR6960216
Podan_transcript_n1491	Pa_1_7345	2609515	2608904	75	106	B	SRR6960217
Podan_transcript_n1492	Pa_1_7345	2609524	2608932	84	78	B	SRR6960218
Podan_transcript_n1493	Pa_1_7345	2609527	2608923	87	87	B	SRR6960219
Podan_transcript_n1494	Pa_1_7345	2609512	2608877	72	133	B	SRR6960221
Podan_transcript_n1495	Pa_1_7345	2609520	2608877	80	133	B	SRR6960222
Podan_transcript_n1496	Pa_1_7345	2609524	2608920	84	90	B	SRR6960223
Podan_transcript_n1497	Pa_1_7345	2609514	2608877	74	133	B	SRR6960225
Podan_transcript_n1498	Pa_1_7350	2616159	2610830	897	169	A	ERR2224047
Podan_transcript_n1499	Pa_1_7350	2616154	2610834	892	165	A	ERR2224048
Podan_transcript_n1500	Pa_1_7350	2616080	2610643	818	356	A	ERR2224050
Podan_transcript_n1501	Pa_1_7355	2620033	2618425	450	92	C	SRR3197710
Podan_transcript_n1502	Pa_1_7380	2626457	2629712	631	273	B	SRR6960209
Podan_transcript_n1503	Pa_1_7380	2626325	2629724	763	285	B	SRR6960219
Podan_transcript_n1504	Pa_1_7390	2633994	2631374	464	274	A	ERR2224051
Podan_transcript_n1505	Pa_1_7400	2635991	2637828	42	127	C	SRR3197704
Podan_transcript_n1506	Pa_1_7410	2641424	2638367	110	190	B	SRR6960219
Podan_transcript_n1507	Pa_1_7410	2641443	2638315	129	242	B	SRR6960221
Podan_transcript_n1508	Pa_1_7420	2641795	2646073	686	515	A	ERR2224051
Podan_transcript_n1509	Pa_1_7430	2646408	2647472	105	6	A	ERR2224050
Podan_transcript_n1510	Pa_1_7440	2652058	2647565	343	198	B	SRR6960209
Podan_transcript_n1511	Pa_1_7440	2652033	2647574	318	189	B	SRR6960219
Podan_transcript_n1512	Pa_1_7440	2652034	2647572	319	191	B	SRR6960221
Podan_transcript_n1513	Pa_1_7450	2655296	2657757	297	360	B	SRR6960221
Podan_transcript_n1514	Pa_1_7460	2660181	2657936	441	304	A	ERR2224051
Podan_transcript_n1515	Pa_1_7470	2660407	2662726	517	341	A	ERR2224050
Podan_transcript_n1516	Pa_1_7470	2660658	2662784	266	399	A	ERR2224051
Podan_transcript_n1517	Pa_1_7470	2660412	2662437	512	52	B	SRR6960219
Podan_transcript_n1518	Pa_1_7470	2660432	2662426	492	41	B	SRR6960221
Podan_transcript_n1519	Pa_1_7480	2666255	2663344	493	284	A	ERR2224050
Podan_transcript_n1520	Pa_1_7480	2665906	2663263	144	365	A	ERR2224051
Podan_transcript_n1521	Pa_1_7490	2668436	2669634	124	282	A	ERR2224048
Podan_transcript_n1522	Pa_1_7500	2670939	2669578	309	87	B	SRR6960219
Podan_transcript_n1523	Pa_1_7510	2675561	2671144	612	442	B	SRR6960225
Podan_transcript_n1524	Pa_1_7520	2679289	2680984	15	125	A	ERR2224046
Podan_transcript_n1525	Pa_1_7520	2679279	2681032	25	173	C	SRR3197703
Podan_transcript_n1526	Pa_1_7540	2712494	2707313	1563	535	A	ERR2224048
Podan_transcript_n1527	Pa_1_7560	2718051	2714996	201	352	A	ERR2224050
Podan_transcript_n1528	Pa_1_7560	2718031	2715334	181	14	A	ERR2224051
Podan_transcript_n1529	Pa_1_7570	2718341	2719730	45	14	B	SRR6960213
Podan_transcript_n1530	Pa_1_7570	2718318	2719730	68	14	B	SRR6960218
Podan_transcript_n1531	Pa_1_7570	2718320	2719730	66	14	B	SRR6960223
Podan_transcript_n1532	Pa_1_7580	2720396	2719732	108	48	B	SRR6960218
Podan_transcript_n1533	Pa_1_7580	2720377	2719732	89	48	B	SRR6960223
Podan_transcript_n1534	Pa_1_7590	2722495	2721267	394	306	A	ERR2224048
Podan_transcript_n1535	Pa_1_7590	2722337	2721288	236	285	C	SRR3197710
Podan_transcript_n1536	Pa_1_7590	2722323	2721285	222	288	C	SRR3197711
Podan_transcript_n1537	Pa_1_7590	2722400	2721358	299	215	B	SRR6960208
Podan_transcript_n1538	Pa_1_7590	2722299	2721380	198	193	B	SRR6960209
Podan_transcript_n1539	Pa_1_7590	2722408	2721353	307	220	B	SRR6960215
Podan_transcript_n1540	Pa_1_7600	2727730	2725453	183	325	C	SRR3197710
Podan_transcript_n1541	Pa_1_7605	2731509	2733962	497	1428	B	SRR6960215
Podan_transcript_n1542	Pa_1_7605	2731738	2733947	268	1413	B	SRR6960218
Podan_transcript_n1543	Pa_1_7605	2731987	2734060	19	1526	B	SRR6960225
Podan_transcript_n1544	Pa_1_7610	2743009	2736489	58	304	A	ERR2224047
Podan_transcript_n1545	Pa_1_7610	2743595	2736148	644	645	A	ERR2224048
Podan_transcript_n1546	Pa_1_7610	2743008	2736589	57	204	A	ERR2224050
Podan_transcript_n1547	Pa_1_7630	2750799	2748952	41	165	C	SRR3197701
Podan_transcript_n1548	Pa_1_7640	2754071	2751181	222	128	C	SRR3197704
Podan_transcript_n1549	Pa_1_7640	2754071	2751182	222	127	C	SRR3197705
Podan_transcript_n1550	Pa_1_7640	2754052	2751206	203	103	C	SRR3197709
Podan_transcript_n1551	Pa_1_7640	2754086	2751184	237	125	B	SRR6960217
Podan_transcript_n1552	Pa_1_7640	2754015	2751182	166	127	B	SRR6960219
Podan_transcript_n1553	Pa_1_7640	2753976	2751184	127	125	B	SRR6960221
Podan_transcript_n1554	Pa_1_7660	2759080	2756954	151	154	A	ERR2224050
Podan_transcript_n1555	Pa_1_7670	2761692	2759546	30	236	B	SRR6960209
Podan_transcript_n1556	Pa_1_7670	2761683	2759433	21	349	B	SRR6960213
Podan_transcript_n1557	Pa_1_7680	2762882	2764327	239	255	A	ERR2224050
Podan_transcript_n1558	Pa_1_7690	2765257	2764378	120	4	B	SRR6960212
Podan_transcript_n1559	Pa_1_7690	2765257	2764377	120	5	B	SRR6960223
Podan_transcript_n1560	Pa_1_7700	2768335	2767401	47	107	C	SRR3197709
Podan_transcript_n1561	Pa_1_7720	2770372	2772600	77	376	A	ERR2224048
Podan_transcript_n1562	Pa_1_7730	2776577	2772942	435	623	A	ERR2224047
Podan_transcript_n1563	Pa_1_7730	2776644	2773021	502	544	A	ERR2224048
Podan_transcript_n1564	Pa_1_7730	2776176	2773184	34	381	B	SRR6960217
Podan_transcript_n1565	Pa_1_7750	2783448	2780639	38	433	B	SRR6960207
Podan_transcript_n1566	Pa_1_7750	2784038	2780643	628	429	B	SRR6960217
Podan_transcript_n1567	Pa_1_7750	2784031	2780646	621	426	B	SRR6960218
Podan_transcript_n1568	Pa_1_7750	2784055	2780642	645	430	B	SRR6960219
Podan_transcript_n1569	Pa_1_7750	2784038	2780642	628	430	B	SRR6960221
Podan_transcript_n1570	Pa_1_7760	2788716	2787053	98	384	A	ERR2224046
Podan_transcript_n1571	Pa_1_7760	2788730	2787072	112	365	C	SRR3197708
Podan_transcript_n1572	Pa_1_7760	2788990	2787125	372	312	C	SRR3197710
Podan_transcript_n1573	Pa_1_7770	2791912	2789120	178	165	C	SRR3197709
Podan_transcript_n1574	Pa_1_7770	2792086	2789142	352	143	B	SRR6960221
Podan_transcript_n1575	Pa_1_7790	2794418	2796521	111	90	A	ERR2224050
Podan_transcript_n1576	Pa_1_7797	2797988	2797417	42	91	A	ERR2224048
Podan_transcript_n1577	Pa_1_7800	2801066	2807349	341	650	A	ERR2224048
Podan_transcript_n1578	Pa_1_7820	2809373	2810002	86	168	C	SRR3197701
Podan_transcript_n1579	Pa_1_7840	2816708	2811931	436	121	A	ERR2224051
Podan_transcript_n1580	Pa_1_7840	2816597	2811825	325	227	C	SRR3197710
Podan_transcript_n1581	Pa_1_7840	2816639	2811830	367	222	B	SRR6960217
Podan_transcript_n1582	Pa_1_7840	2816617	2811813	345	239	B	SRR6960219
Podan_transcript_n1583	Pa_1_7840	2816562	2811825	290	227	B	SRR6960222
Podan_transcript_n1584	Pa_1_7850	2818351	2822496	94	370	C	SRR3197710
Podan_transcript_n1585	Pa_1_7860	2826229	2823313	277	479	A	ERR2224050
Podan_transcript_n1586	Pa_1_7860	2826151	2823238	199	554	A	ERR2224051
Podan_transcript_n1587	Pa_1_7860	2826122	2823339	170	453	C	SRR3197710
Podan_transcript_n1588	Pa_1_7860	2826122	2823352	170	440	C	SRR3197711
Podan_transcript_n1589	Pa_1_7860	2826620	2823368	668	424	B	SRR6960209
Podan_transcript_n1590	Pa_1_7870	2827135	2829716	422	444	C	SRR3197710
Podan_transcript_n1591	Pa_1_7880	2829835	2830729	91	230	C	SRR3197701
Podan_transcript_n1592	Pa_1_7880	2829845	2830651	81	152	C	SRR3197708
Podan_transcript_n1593	Pa_1_7880	2829858	2830584	68	85	C	SRR3197709
Podan_transcript_n1594	Pa_1_7880	2829851	2830572	75	73	B	SRR6960211
Podan_transcript_n1595	Pa_1_7880	2829866	2830713	60	214	B	SRR6960213
Podan_transcript_n1596	Pa_1_7880	2829871	2830629	55	130	B	SRR6960214
Podan_transcript_n1597	Pa_1_7880	2829794	2830610	132	111	B	SRR6960216
Podan_transcript_n1598	Pa_1_7880	2829835	2830718	91	219	B	SRR6960218
Podan_transcript_n1599	Pa_1_7880	2829849	2830590	77	91	B	SRR6960222
Podan_transcript_n1600	Pa_1_7895	2834386	2835583	228	131	C	SRR3197701
Podan_transcript_n1601	Pa_1_7895	2834383	2835607	231	155	C	SRR3197704
Podan_transcript_n1602	Pa_1_7895	2834371	2835607	243	155	C	SRR3197705
Podan_transcript_n1603	Pa_1_7900	2838241	2835515	233	374	B	SRR6960213
Podan_transcript_n1604	Pa_1_7900	2838288	2835515	280	374	B	SRR6960218
Podan_transcript_n1605	Pa_1_7910	2838548	2840838	348	198	C	SRR3197710
Podan_transcript_n1606	Pa_1_7930	2843102	2841021	257	180	A	ERR2224050
Podan_transcript_n1607	Pa_1_7940	2848264	2850519	186	508	A	ERR2224046
Podan_transcript_n1608	Pa_1_7940	2848235	2850556	215	545	A	ERR2224047
Podan_transcript_n1609	Pa_1_7940	2848235	2850519	215	508	A	ERR2224048
Podan_transcript_n1610	Pa_1_7950	2850895	2852658	284	151	A	ERR2224050
Podan_transcript_n1611	Pa_1_7960	2853766	2852853	121	172	C	SRR3197701
Podan_transcript_n1612	Pa_1_7970	2856302	2853899	71	187	A	ERR2224050
Podan_transcript_n1613	Pa_1_7980	2857266	2859349	893	100	B	SRR6960220
Podan_transcript_n1614	Pa_1_7990	2860912	2859575	330	333	B	SRR6960225
Podan_transcript_n1615	Pa_1_8000	2861624	2865114	1004	34	A	ERR2224046
Podan_transcript_n1616	Pa_1_8000	2861723	2865627	905	547	B	SRR6960208
Podan_transcript_n1617	Pa_1_8000	2861641	2865627	987	547	B	SRR6960215
Podan_transcript_n1618	Pa_1_8010	2868457	2866435	164	60	A	ERR2224050
Podan_transcript_n1619	Pa_1_8020	2868692	2870587	203	159	A	ERR2224050
Podan_transcript_n1620	Pa_1_8020	2868705	2870552	190	124	C	SRR3197710
Podan_transcript_n1621	Pa_1_8030	2872611	2870598	428	766	A	ERR2224051
Podan_transcript_n1622	Pa_1_8040	2873118	2874653	138	475	C	SRR3197710
Podan_transcript_n1623	Pa_1_8050	2875219	2877301	637	328	A	ERR2224051
Podan_transcript_n1624	Pa_1_8050	2875171	2877301	685	328	C	SRR3197710
Podan_transcript_n1625	Pa_1_8050	2875299	2877354	557	381	B	SRR6960209
Podan_transcript_n1626	Pa_1_8050	2875268	2877418	588	445	B	SRR6960219
Podan_transcript_n1627	Pa_1_8070	2885039	2880851	223	194	A	ERR2224050
Podan_transcript_n1628	Pa_1_8080	2885273	2887349	320	173	B	SRR6960217
Podan_transcript_n1629	Pa_1_8090	2887987	2890243	865	357	A	ERR2224051
Podan_transcript_n1630	Pa_1_8090	2888230	2890304	622	418	B	SRR6960208
Podan_transcript_n1631	Pa_1_8090	2888390	2890265	462	379	B	SRR6960222
Podan_transcript_n1632	Pa_1_8100	2892476	2891387	97	318	A	ERR2224050
Podan_transcript_n1633	Pa_1_8110	2893415	2894708	342	305	C	SRR3197710
Podan_transcript_n1634	Pa_1_8120	2895870	2898676	728	232	A	ERR2224047
Podan_transcript_n1635	Pa_1_8120	2895870	2898675	728	231	A	ERR2224050
Podan_transcript_n1636	Pa_1_8120	2895932	2898885	666	441	B	SRR6960209
Podan_transcript_n1637	Pa_1_8125	2899244	2898699	21	213	B	SRR6960223
Podan_transcript_n1638	Pa_1_8125	2899387	2898721	164	191	B	SRR6960225
Podan_transcript_n1639	Pa_1_8150	2908254	2910640	160	337	B	SRR6960217
Podan_transcript_n1640	Pa_1_8170	2914724	2913101	138	80	C	SRR3197704
Podan_transcript_n1641	Pa_1_8170	2914716	2913105	130	76	C	SRR3197709
Podan_transcript_n1642	Pa_1_8170	2914718	2913111	132	70	C	SRR3197710
Podan_transcript_n1643	Pa_1_8180	2915980	2920291	1421	925	A	ERR2224051
Podan_transcript_n1644	Pa_1_8190	2920677	2922044	124	179	C	SRR3197701
Podan_transcript_n1645	Pa_1_8200	2922956	2921960	176	157	B	SRR6960210
Podan_transcript_n1646	Pa_1_8210	2923388	2925266	283	165	A	ERR2224046
Podan_transcript_n1647	Pa_1_8210	2923412	2925259	259	158	C	SRR3197700
Podan_transcript_n1648	Pa_1_8210	2923456	2925521	215	420	B	SRR6960207
Podan_transcript_n1649	Pa_1_8210	2923440	2925544	231	443	B	SRR6960209
Podan_transcript_n1650	Pa_1_8210	2923449	2925547	222	446	B	SRR6960213
Podan_transcript_n1651	Pa_1_8210	2923420	2925554	251	453	B	SRR6960218
Podan_transcript_n1652	Pa_1_8210	2923438	2925554	233	453	B	SRR6960221
Podan_transcript_n1653	Pa_1_8210	2923412	2925554	259	453	B	SRR6960225
Podan_transcript_n1654	Pa_1_8225	2931244	2930437	154	202	B	SRR6960208
Podan_transcript_n1655	Pa_1_8225	2931253	2930449	163	190	B	SRR6960212
Podan_transcript_n1656	Pa_1_8225	2931145	2930437	55	202	B	SRR6960214
Podan_transcript_n1657	Pa_1_8225	2931190	2930437	100	202	B	SRR6960215
Podan_transcript_n1658	Pa_1_8225	2931113	2930441	23	198	B	SRR6960220
Podan_transcript_n1659	Pa_1_8225	2931247	2930442	157	197	B	SRR6960223
Podan_transcript_n1660	Pa_1_8225	2931244	2930410	154	229	B	SRR6960225
Podan_transcript_n1661	Pa_1_8230	2932753	2936359	760	596	A	ERR2224048
Podan_transcript_n1662	Pa_1_8240	2938284	2936969	337	92	A	ERR2224050
Podan_transcript_n1663	Pa_1_8240	2938254	2936938	307	123	C	SRR3197704
Podan_transcript_n1664	Pa_1_8240	2938252	2936944	305	117	C	SRR3197705
Podan_transcript_n1665	Pa_1_8240	2938258	2936944	311	117	C	SRR3197708
Podan_transcript_n1666	Pa_1_8240	2938267	2936959	320	102	C	SRR3197709
Podan_transcript_n1667	Pa_1_8240	2938285	2936953	338	108	C	SRR3197710
Podan_transcript_n1668	Pa_1_8250	2938511	2943643	284	181	C	SRR3197710
Podan_transcript_n1669	Pa_1_8260	2945536	2943704	297	259	C	SRR3197705
Podan_transcript_n1670	Pa_1_8260	2945544	2943712	305	251	C	SRR3197711
Podan_transcript_n1671	Pa_1_8270	2948615	2946003	317	376	B	SRR6960213
Podan_transcript_n1672	Pa_1_8280	2950989	2949470	313	240	A	ERR2224048
Podan_transcript_n1673	Pa_1_8290	2958197	2959405	144	401	A	ERR2224047
Podan_transcript_n1674	Pa_1_8300	2961397	2959493	876	135	A	ERR2224048
Podan_transcript_n1675	Pa_1_8310	2963870	2961435	34	53	C	SRR3197701
Podan_transcript_n1676	Pa_1_8320	2964332	2970084	262	300	A	ERR2224051
Podan_transcript_n1677	Pa_1_8330	2975216	2970617	665	324	A	ERR2224046
Podan_transcript_n1678	Pa_1_8330	2975218	2970564	667	377	A	ERR2224050
Podan_transcript_n1679	Pa_1_8330	2975627	2970590	1076	351	C	SRR3197704
Podan_transcript_n1680	Pa_1_8330	2975606	2970590	1055	351	C	SRR3197705
Podan_transcript_n1681	Pa_1_8330	2975589	2970598	1038	343	C	SRR3197708
Podan_transcript_n1682	Pa_1_8330	2975586	2970615	1035	326	C	SRR3197709
Podan_transcript_n1683	Pa_1_8330	2975168	2970598	617	343	B	SRR6960209
Podan_transcript_n1684	Pa_1_8330	2975210	2970538	659	403	B	SRR6960213
Podan_transcript_n1685	Pa_1_8330	2975202	2970590	651	351	B	SRR6960219
Podan_transcript_n1686	Pa_1_8330	2975197	2970590	646	351	B	SRR6960221
Podan_transcript_n1687	Pa_1_8340	2980446	2979262	124	340	C	SRR3197700
Podan_transcript_n1688	Pa_1_8340	2980447	2979263	125	339	C	SRR3197701
Podan_transcript_n1689	Pa_1_8340	2980450	2979235	128	367	C	SRR3197704
Podan_transcript_n1690	Pa_1_8340	2980446	2979195	124	407	C	SRR3197705
Podan_transcript_n1691	Pa_1_8340	2980460	2979166	138	436	C	SRR3197708
Podan_transcript_n1692	Pa_1_8340	2980421	2979262	99	340	C	SRR3197709
Podan_transcript_n1693	Pa_1_8350	2982255	2980820	366	366	A	ERR2224046
Podan_transcript_n1694	Pa_1_8350	2982257	2980597	368	589	A	ERR2224048
Podan_transcript_n1695	Pa_1_8350	2982257	2980676	368	510	A	ERR2224051
Podan_transcript_n1696	Pa_1_8350	2982243	2980717	354	469	C	SRR3197701
Podan_transcript_n1697	Pa_1_8350	2982215	2980696	326	490	C	SRR3197710
Podan_transcript_n1698	Pa_1_8360	2982423	2983487	127	285	A	ERR2224050
Podan_transcript_n1699	Pa_1_8370	2986556	2983815	643	391	B	SRR6960208
Podan_transcript_n1700	Pa_1_8370	2987520	2983802	1607	404	B	SRR6960225
Podan_transcript_n1701	Pa_1_8380	2992454	2990456	269	288	C	SRR3197702
Podan_transcript_n1702	Pa_1_8410	2997992	2996143	170	184	C	SRR3197710
Podan_transcript_n1703	Pa_1_8430	3002113	3005313	245	121	A	ERR2224048
Podan_transcript_n1704	Pa_1_8440	3006367	3005237	519	107	C	SRR3197711
Podan_transcript_n1705	Pa_1_8450	3006915	3008070	75	81	B	SRR6960210
Podan_transcript_n1706	Pa_1_8450	3006978	3008110	12	121	B	SRR6960216
Podan_transcript_n1707	Pa_1_8470	3009964	3012475	676	144	A	ERR2224051
Podan_transcript_n1708	Pa_1_8470	3009972	3012504	668	173	B	SRR6960209
Podan_transcript_n1709	Pa_1_8470	3010091	3012675	549	344	B	SRR6960214
Podan_transcript_n1710	Pa_1_8470	3010027	3012570	613	239	B	SRR6960215
Podan_transcript_n1711	Pa_1_8475	3013880	3012471	160	235	B	SRR6960213
Podan_transcript_n1712	Pa_1_8475	3013862	3012694	142	12	B	SRR6960219
Podan_transcript_n1713	Pa_1_8475	3013932	3012487	212	219	B	SRR6960221
Podan_transcript_n1714	Pa_1_8480	3016107	3014029	326	204	C	SRR3197709
Podan_transcript_n1715	Pa_1_8490	3019535	3016748	1075	392	A	ERR2224047
Podan_transcript_n1716	Pa_1_8490	3019097	3016855	637	285	A	ERR2224049
Podan_transcript_n1717	Pa_1_8490	3019220	3016790	760	350	B	SRR6960209
Podan_transcript_n1718	Pa_1_8500	3023322	3021902	108	165	A	ERR2224050
Podan_transcript_n1719	Pa_1_8510	3023938	3026354	370	228	A	ERR2224051
Podan_transcript_n1720	Pa_1_8540	3040529	3041886	522	21	C	SRR3197705
Podan_transcript_n1721	Pa_1_8540	3040901	3041883	150	18	B	SRR6960214
Podan_transcript_n1722	Pa_1_8540	3040539	3041876	512	11	B	SRR6960221
Podan_transcript_n1723	Pa_1_8545	3042443	3044424	260	194	C	SRR3197704
Podan_transcript_n1724	Pa_1_8545	3042470	3044503	233	273	B	SRR6960209
Podan_transcript_n1725	Pa_1_8545	3042463	3044536	240	306	B	SRR6960219
Podan_transcript_n1726	Pa_1_8550	3048003	3045710	696	730	B	SRR6960208
Podan_transcript_n1727	Pa_1_8550	3047912	3045707	605	733	B	SRR6960217
Podan_transcript_n1728	Pa_1_8570	3057690	3055990	116	325	A	ERR2224050
Podan_transcript_n1729	Pa_1_8575	3057883	3059078	388	14	B	SRR6960217
Podan_transcript_n1730	Pa_1_8575	3058141	3059105	130	41	B	SRR6960223
Podan_transcript_n1731	Pa_1_8580	3059742	3059157	92	124	A	ERR2224050
Podan_transcript_n1732	Pa_1_8580	3059799	3059157	149	124	A	ERR2224051
Podan_transcript_n1733	Pa_1_8600	3063794	3065416	74	249	B	SRR6960219
Podan_transcript_n1734	Pa_1_8610	3066934	3065506	46	195	C	SRR3197701
Podan_transcript_n1735	Pa_1_8620	3067568	3069860	154	500	A	ERR2224051
Podan_transcript_n1736	Pa_1_8640	3076458	3074392	62	475	C	SRR3197701
Podan_transcript_n1737	Pa_1_8640	3076464	3074814	68	53	C	SRR3197704
Podan_transcript_n1738	Pa_1_8640	3076451	3074777	55	90	C	SRR3197709
Podan_transcript_n1739	Pa_1_8640	3076446	3074736	50	131	B	SRR6960213
Podan_transcript_n1740	Pa_1_8650	3076610	3077630	348	78	A	ERR2224051
Podan_transcript_n1741	Pa_1_8660	3077978	3081440	698	88	C	SRR3197704
Podan_transcript_n1742	Pa_1_8660	3078604	3081565	72	213	B	SRR6960212
Podan_transcript_n1743	Pa_1_8680	3084140	3083083	145	179	A	ERR2224046
Podan_transcript_n1744	Pa_1_8680	3084163	3083083	168	179	A	ERR2224048
Podan_transcript_n1745	Pa_1_8680	3084122	3083217	127	45	C	SRR3197700
Podan_transcript_n1746	Pa_1_8680	3084122	3083203	127	59	C	SRR3197704
Podan_transcript_n1747	Pa_1_8680	3084103	3083213	108	49	C	SRR3197705
Podan_transcript_n1748	Pa_1_8680	3084104	3083203	109	59	C	SRR3197708
Podan_transcript_n1749	Pa_1_8680	3084124	3083217	129	45	C	SRR3197709
Podan_transcript_n1750	Pa_1_8680	3084115	3083218	120	44	C	SRR3197710
Podan_transcript_n1751	Pa_1_8680	3084104	3083190	109	72	C	SRR3197711
Podan_transcript_n1752	Pa_1_8680	3084108	3083071	113	191	B	SRR6960207
Podan_transcript_n1753	Pa_1_8680	3084094	3083074	99	188	B	SRR6960209
Podan_transcript_n1754	Pa_1_8680	3084115	3083168	120	94	B	SRR6960212
Podan_transcript_n1755	Pa_1_8680	3084098	3083049	103	213	B	SRR6960213
Podan_transcript_n1756	Pa_1_8680	3084120	3083042	125	220	B	SRR6960215
Podan_transcript_n1757	Pa_1_8680	3084094	3083199	99	63	B	SRR6960217
Podan_transcript_n1758	Pa_1_8680	3084069	3083075	74	187	B	SRR6960218
Podan_transcript_n1759	Pa_1_8680	3084101	3083227	106	35	B	SRR6960219
Podan_transcript_n1760	Pa_1_8680	3084086	3083082	91	180	B	SRR6960221
Podan_transcript_n1761	Pa_1_8680	3084104	3083082	109	180	B	SRR6960222
Podan_transcript_n1762	Pa_1_8680	3084089	3083067	94	195	B	SRR6960223
Podan_transcript_n1763	Pa_1_8680	3084093	3083068	98	194	B	SRR6960225
Podan_transcript_n1764	Pa_1_8690	3084447	3087790	80	135	B	SRR6960209
Podan_transcript_n1765	Pa_1_8690	3084429	3087775	98	120	B	SRR6960217
Podan_transcript_n1766	Pa_1_8690	3084408	3087795	119	140	B	SRR6960219
Podan_transcript_n1767	Pa_1_8690	3084421	3087791	106	136	B	SRR6960221
Podan_transcript_n1768	Pa_1_8700	3089198	3087733	320	73	A	ERR2224051
Podan_transcript_n1769	Pa_1_8710	3090528	3089698	291	185	A	ERR2224049
Podan_transcript_n1770	Pa_1_8710	3090535	3089737	298	146	C	SRR3197705
Podan_transcript_n1771	Pa_1_8710	3090517	3089562	280	321	C	SRR3197710
Podan_transcript_n1772	Pa_1_8710	3090570	3089149	333	734	B	SRR6960214
Podan_transcript_n1773	Pa_1_8710	3090491	3089660	254	223	B	SRR6960216
Podan_transcript_n1774	Pa_1_8730	3093201	3095927	933	923	B	SRR6960217
Podan_transcript_n1775	Pa_1_8740	3099801	3096956	518	745	A	ERR2224048
Podan_transcript_n1776	Pa_1_8750	3102716	3100311	64	167	C	SRR3197702
Podan_transcript_n1777	Pa_1_8750	3102841	3100176	189	302	B	SRR6960211
Podan_transcript_n1778	Pa_1_8750	3103181	3100166	529	312	B	SRR6960216
Podan_transcript_n1779	Pa_1_8760	3105551	3104635	88	141	C	SRR3197710
Podan_transcript_n1780	Pa_1_8770	3109401	3106587	306	277	C	SRR3197710
Podan_transcript_n1781	Pa_1_8788	3117263	3117631	31	53	C	SRR3197700
Podan_transcript_n1782	Pa_1_8788	3117227	3117725	67	147	C	SRR3197701
Podan_transcript_n1783	Pa_1_8788	3117245	3117673	49	95	C	SRR3197709
Podan_transcript_n1784	Pa_1_8788	3117233	3117739	61	161	B	SRR6960213
Podan_transcript_n1785	Pa_1_8788	3117275	3117713	19	135	B	SRR6960218
Podan_transcript_n1786	Pa_1_8788	3117233	3117671	61	93	B	SRR6960225
Podan_transcript_n1787	Pa_1_8800	3126007	3123917	90	312	B	SRR6960209
Podan_transcript_n1788	Pa_1_8800	3126034	3123917	117	312	B	SRR6960219
Podan_transcript_n1789	Pa_1_8800	3126038	3123917	121	312	B	SRR6960221
Podan_transcript_n1790	Pa_1_8800	3126038	3123917	121	312	B	SRR6960225
Podan_transcript_n1791	Pa_1_8815	3133920	3132991	239	118	A	ERR2224047
Podan_transcript_n1792	Pa_1_8815	3133768	3132991	87	118	A	ERR2224048
Podan_transcript_n1793	Pa_1_8815	3133894	3132899	213	210	B	SRR6960214
Podan_transcript_n1794	Pa_1_8815	3133910	3132943	229	166	B	SRR6960215
Podan_transcript_n1795	Pa_1_8815	3133925	3133021	244	88	B	SRR6960216
Podan_transcript_n1796	Pa_1_8815	3133913	3133009	232	100	B	SRR6960217
Podan_transcript_n1797	Pa_1_8815	3133919	3132973	238	136	B	SRR6960218
Podan_transcript_n1798	Pa_1_8815	3133771	3133037	90	72	B	SRR6960219
Podan_transcript_n1799	Pa_1_8815	3133911	3132903	230	206	B	SRR6960222
Podan_transcript_n1800	Pa_1_8815	3133895	3132879	214	230	B	SRR6960223
Podan_transcript_n1801	Pa_1_8820	3134165	3135261	44	118	A	ERR2224046
Podan_transcript_n1802	Pa_1_8820	3134200	3135329	9	186	B	SRR6960213
Podan_transcript_n1803	Pa_1_8820	3134176	3135326	33	183	B	SRR6960217
Podan_transcript_n1804	Pa_1_8820	3134189	3135328	20	185	B	SRR6960218
Podan_transcript_n1805	Pa_1_8820	3134189	3135333	20	190	B	SRR6960223
Podan_transcript_n1806	Pa_1_8820	3134192	3135333	17	190	B	SRR6960225
Podan_transcript_n1807	Pa_1_8830	3136605	3135313	136	37	C	SRR3197705
Podan_transcript_n1808	Pa_1_8830	3136568	3135264	99	86	B	SRR6960213
Podan_transcript_n1809	Pa_1_8840	3142430	3145842	157	208	A	ERR2224046
Podan_transcript_n1810	Pa_1_8840	3142405	3145717	182	83	B	SRR6960225
Podan_transcript_n1811	Pa_1_8850	3147467	3150017	344	12	B	SRR6960219
Podan_transcript_n1812	Pa_1_8860	3151071	3153504	579	560	A	ERR2224048
Podan_transcript_n1813	Pa_1_8860	3150882	3153484	768	540	C	SRR3197700
Podan_transcript_n1814	Pa_1_8860	3151151	3153436	499	492	C	SRR3197701
Podan_transcript_n1815	Pa_1_8870	3156537	3160898	401	493	A	ERR2224048
Podan_transcript_n1816	Pa_1_8890	3164636	3164040	77	195	A	ERR2224048
Podan_transcript_n1817	Pa_1_8895	3165265	3164759	100	109	A	ERR2224047
Podan_transcript_n1818	Pa_1_8900	3166689	3167718	98	191	A	ERR2224051
Podan_transcript_n1819	Pa_1_8900	3166719	3167675	68	148	C	SRR3197702
Podan_transcript_n1820	Pa_1_8900	3166778	3167676	9	149	C	SRR3197704
Podan_transcript_n1821	Pa_1_8900	3166772	3167677	15	150	C	SRR3197709
Podan_transcript_n1822	Pa_1_8910	3167892	3173213	161	309	C	SRR3197701
Podan_transcript_n1823	Pa_1_8910	3167885	3173401	168	497	C	SRR3197708
Podan_transcript_n1824	Pa_1_8910	3167892	3173265	161	361	C	SRR3197711
Podan_transcript_n1825	Pa_1_8912	3175482	3174568	91	34	B	SRR6960222
Podan_transcript_n1826	Pa_1_8912	3175417	3174365	26	237	B	SRR6960223
Podan_transcript_n1827	Pa_1_8915	3177747	3178671	106	117	B	SRR6960225
Podan_transcript_n1828	Pa_1_8920	3180363	3178731	204	387	A	ERR2224051
Podan_transcript_n1829	Pa_1_8920	3180273	3178844	114	274	B	SRR6960207
Podan_transcript_n1830	Pa_1_8920	3180263	3178844	104	274	B	SRR6960213
Podan_transcript_n1831	Pa_1_8920	3180271	3178844	112	274	B	SRR6960218
Podan_transcript_n1832	Pa_1_8960	3189366	3184986	590	781	C	SRR3197703
Podan_transcript_n1833	Pa_1_8960	3189288	3184986	512	781	C	SRR3197704
Podan_transcript_n1834	Pa_1_8960	3190000	3184986	1224	781	C	SRR3197705
Podan_transcript_n1835	Pa_1_8960	3189547	3184992	771	775	C	SRR3197709
Podan_transcript_n1836	Pa_1_8970	3192855	3194261	223	430	A	ERR2224051
Podan_transcript_n1837	Pa_1_8980	3201103	3197114	38	134	A	ERR2224050
Podan_transcript_n1838	Pa_1_8990	3201938	3203815	82	319	A	ERR2224046
Podan_transcript_n1839	Pa_1_9000	3205085	3203875	30	43	C	SRR3197704
Podan_transcript_n1840	Pa_1_9000	3205257	3203896	202	22	C	SRR3197705
Podan_transcript_n1841	Pa_1_9010	3205454	3208542	113	259	C	SRR3197702
Podan_transcript_n1842	Pa_1_9010	3205443	3208530	124	247	C	SRR3197705
Podan_transcript_n1843	Pa_1_9010	3205437	3208487	130	204	C	SRR3197711
Podan_transcript_n1844	Pa_1_9020	3211735	3210010	245	150	A	ERR2224050
Podan_transcript_n1845	Pa_1_9030	3211981	3213944	314	538	A	ERR2224047
Podan_transcript_n1846	Pa_1_9030	3211982	3214031	313	625	B	SRR6960219
Podan_transcript_n1847	Pa_1_9035	3215064	3213963	171	414	A	ERR2224051
Podan_transcript_n1848	Pa_1_9035	3215052	3214046	159	331	C	SRR3197702
Podan_transcript_n1849	Pa_1_9065	3218587	3219407	239	192	A	ERR2224051
Podan_transcript_n1850	Pa_1_9065	3218710	3219312	116	97	C	SRR3197702
Podan_transcript_n1851	Pa_1_9065	3218689	3219430	137	215	C	SRR3197710
Podan_transcript_n1852	Pa_1_9065	3218697	3219445	129	230	B	SRR6960212
Podan_transcript_n1853	Pa_1_9065	3218773	3219388	53	173	B	SRR6960213
Podan_transcript_n1854	Pa_1_9065	3218696	3219521	130	306	B	SRR6960216
Podan_transcript_n1855	Pa_1_9065	3218688	3219401	138	186	B	SRR6960223
Podan_transcript_n1856	Pa_1_9065	3218696	3219429	130	214	B	SRR6960225
Podan_transcript_n1857	Pa_1_9070	3221213	3227224	971	595	A	ERR2224051
Podan_transcript_n1858	Pa_1_9070	3221937	3227251	247	622	B	SRR6960210
Podan_transcript_n1859	Pa_1_9070	3221776	3227256	408	627	B	SRR6960216
Podan_transcript_n1860	Pa_1_9080	3229472	3227907	192	291	A	ERR2224050
Podan_transcript_n1861	Pa_1_9080	3229396	3227921	116	277	B	SRR6960213
Podan_transcript_n1862	Pa_1_9080	3229389	3227883	109	315	B	SRR6960218
Podan_transcript_n1863	Pa_1_9090	3231455	3229553	208	327	B	SRR6960214
Podan_transcript_n1864	Pa_1_9120	3236902	3238855	58	104	A	ERR2224050
Podan_transcript_n1865	Pa_1_9160	3243190	3245582	153	35	A	ERR2224050
Podan_transcript_n1866	Pa_1_9175	3247288	3248385	490	197	B	SRR6960212
Podan_transcript_n1867	Pa_1_9175	3247228	3248383	550	195	B	SRR6960214
Podan_transcript_n1868	Pa_1_9175	3247537	3248369	241	181	B	SRR6960215
Podan_transcript_n1869	Pa_1_9180	3248711	3249459	155	216	A	ERR2224048
Podan_transcript_n1870	Pa_1_9200	3253138	3251340	83	245	A	ERR2224050
Podan_transcript_n1871	Pa_1_9220	3255087	3253359	163	75	C	SRR3197704
Podan_transcript_n1872	Pa_1_9220	3255061	3253262	137	172	C	SRR3197705
Podan_transcript_n1873	Pa_1_9220	3255049	3253207	125	227	C	SRR3197708
Podan_transcript_n1874	Pa_1_9220	3255056	3253262	132	172	C	SRR3197709
Podan_transcript_n1875	Pa_1_9220	3255087	3253254	163	180	C	SRR3197710
Podan_transcript_n1876	Pa_1_9220	3255051	3253321	127	113	C	SRR3197711
Podan_transcript_n1877	Pa_1_9220	3255052	3253262	128	172	B	SRR6960217
Podan_transcript_n1878	Pa_1_9220	3255027	3253251	103	183	B	SRR6960225
Podan_transcript_n1879	Pa_1_9230	3255525	3257190	293	193	A	ERR2224051
Podan_transcript_n1880	Pa_1_9230	3255275	3257243	543	246	C	SRR3197710
Podan_transcript_n1881	Pa_1_9240	3258596	3257475	285	201	C	SRR3197703
Podan_transcript_n1882	Pa_1_9250	3262798	3258855	540	541	A	ERR2224047
Podan_transcript_n1883	Pa_1_9250	3262816	3258839	558	557	A	ERR2224048
Podan_transcript_n1884	Pa_1_9250	3262869	3258860	611	536	A	ERR2224050
Podan_transcript_n1885	Pa_1_9250	3262815	3258955	557	441	A	ERR2224051
Podan_transcript_n1886	Pa_1_9250	3262842	3258881	584	515	B	SRR6960209
Podan_transcript_n1887	Pa_1_9250	3262827	3258872	569	524	B	SRR6960214
Podan_transcript_n1888	Pa_1_9250	3262819	3258881	561	515	B	SRR6960217
Podan_transcript_n1889	Pa_1_9250	3262815	3258881	557	515	B	SRR6960219
Podan_transcript_n1890	Pa_1_9250	3262814	3258871	556	525	B	SRR6960222
Podan_transcript_n1891	Pa_1_9260	3265522	3266538	140	444	A	ERR2224050
Podan_transcript_n1892	Pa_1_9270	3266680	3268330	67	456	A	ERR2224051
Podan_transcript_n1893	Pa_1_9270	3266717	3268544	30	670	B	SRR6960214
Podan_transcript_n1894	Pa_1_9280	3268719	3273106	757	334	C	SRR3197710
Podan_transcript_n1895	Pa_1_9290	3273917	3276628	34	214	A	ERR2224050
Podan_transcript_n1896	Pa_1_9300	3280451	3277944	308	254	A	ERR2224050
Podan_transcript_n1897	Pa_1_9310	3283768	3281413	75	174	B	SRR6960208
Podan_transcript_n1898	Pa_1_9310	3283788	3281416	95	171	B	SRR6960223
Podan_transcript_n1899	Pa_1_9320	3287176	3284185	637	185	C	SRR3197702
Podan_transcript_n1900	Pa_1_9340	3293978	3292295	456	215	A	ERR2224047
Podan_transcript_n1901	Pa_1_9340	3293559	3292316	37	194	A	ERR2224050
Podan_transcript_n1902	Pa_1_9340	3293890	3292315	368	195	A	ERR2224051
Podan_transcript_n1903	Pa_1_9340	3293710	3292325	188	185	C	SRR3197700
Podan_transcript_n1904	Pa_1_9340	3293904	3292320	382	190	C	SRR3197704
Podan_transcript_n1905	Pa_1_9340	3293910	3292320	388	190	C	SRR3197705
Podan_transcript_n1906	Pa_1_9340	3293704	3292325	182	185	C	SRR3197708
Podan_transcript_n1907	Pa_1_9340	3293914	3292331	392	179	C	SRR3197709
Podan_transcript_n1908	Pa_1_9340	3293616	3292343	94	167	B	SRR6960208
Podan_transcript_n1909	Pa_1_9340	3293669	3292339	147	171	B	SRR6960212
Podan_transcript_n1910	Pa_1_9340	3293845	3292346	323	164	B	SRR6960214
Podan_transcript_n1911	Pa_1_9340	3293675	3292340	153	170	B	SRR6960215
Podan_transcript_n1912	Pa_1_9340	3293867	3292241	345	269	B	SRR6960216
Podan_transcript_n1913	Pa_1_9340	3294022	3292362	500	148	B	SRR6960221
Podan_transcript_n1914	Pa_1_9340	3293703	3292232	181	278	B	SRR6960225
Podan_transcript_n1915	Pa_1_9350	3296369	3297842	216	813	A	ERR2224046
Podan_transcript_n1916	Pa_1_9350	3296302	3298466	283	1437	A	ERR2224048
Podan_transcript_n1917	Pa_1_9357	3299973	3298485	82	1099	B	SRR6960213
Podan_transcript_n1918	Pa_1_9360	3300059	3302779	537	258	B	SRR6960217
Podan_transcript_n1919	Pa_1_9360	3300087	3302670	509	149	B	SRR6960221
Podan_transcript_n1920	Pa_1_9370	3303627	3302749	208	61	C	SRR3197704
Podan_transcript_n1921	Pa_1_9370	3303567	3302787	148	23	C	SRR3197708
Podan_transcript_n1922	Pa_1_9370	3303519	3302759	100	51	B	SRR6960208
Podan_transcript_n1923	Pa_1_9370	3303476	3302780	57	30	B	SRR6960217
Podan_transcript_n1924	Pa_1_9370	3303623	3302751	204	59	B	SRR6960219
Podan_transcript_n1925	Pa_1_9370	3303588	3302787	169	23	B	SRR6960221
Podan_transcript_n1926	Pa_1_9380	3308348	3303799	559	390	A	ERR2224048
Podan_transcript_n1927	Pa_1_9380	3308348	3303799	559	390	A	ERR2224050
Podan_transcript_n1928	Pa_1_9390	3311085	3308688	41	52	A	ERR2224046
Podan_transcript_n1929	Pa_1_9390	3311082	3308723	38	17	A	ERR2224048
Podan_transcript_n1930	Pa_1_9390	3311073	3308688	29	52	C	SRR3197700
Podan_transcript_n1931	Pa_1_9390	3311074	3308690	30	50	B	SRR6960214
Podan_transcript_n1932	Pa_1_9390	3311074	3308686	30	54	B	SRR6960216
Podan_transcript_n1933	Pa_1_9400	3312645	3311220	359	454	A	ERR2224051
Podan_transcript_n1934	Pa_1_9400	3312778	3311366	492	308	C	SRR3197710
Podan_transcript_n1935	Pa_1_9400	3312804	3311243	518	431	C	SRR3197711
Podan_transcript_n1936	Pa_1_9410	3313674	3316288	600	343	C	SRR3197710
Podan_transcript_n1937	Pa_1_9420	3319920	3317212	901	601	A	ERR2224046
Podan_transcript_n1938	Pa_1_9420	3319938	3317158	919	655	A	ERR2224048
Podan_transcript_n1939	Pa_1_9420	3319611	3317161	592	652	A	ERR2224050
Podan_transcript_n1940	Pa_1_9430	3324373	3320719	75	1184	A	ERR2224048
Podan_transcript_n1941	Pa_1_9440	3325686	3330727	750	235	C	SRR3197709
Podan_transcript_n1942	Pa_1_9440	3326336	3330713	100	221	C	SRR3197710
Podan_transcript_n1943	Pa_1_9450	3334437	3332750	200	236	A	ERR2224050
Podan_transcript_n1944	Pa_1_9450	3334325	3332738	88	248	B	SRR6960213
Podan_transcript_n1945	Pa_1_9450	3334343	3332751	106	235	B	SRR6960218
Podan_transcript_n1946	Pa_1_9450	3334350	3332738	113	248	B	SRR6960219
Podan_transcript_n1947	Pa_1_9460	3334661	3338658	448	405	A	ERR2224050
Podan_transcript_n1948	Pa_1_9480	3342456	3341308	98	450	C	SRR3197710
Podan_transcript_n1949	Pa_1_9490	3343134	3345779	352	1400	A	ERR2224047
Podan_transcript_n1950	Pa_1_9490	3343168	3345864	318	1485	B	SRR6960216
Podan_transcript_n1951	Pa_1_9490	3343002	3345869	484	1490	B	SRR6960222
Podan_transcript_n1952	Pa_1_9490	3342933	3345876	553	1497	B	SRR6960223
Podan_transcript_n1953	Pa_1_9500	3348272	3345874	137	282	C	SRR3197702
Podan_transcript_n1954	Pa_1_9500	3348308	3345872	173	284	C	SRR3197703
Podan_transcript_n1955	Pa_1_9520	3350708	3348663	136	122	A	ERR2224048
Podan_transcript_n1956	Pa_1_9530	3355097	3352629	173	332	A	ERR2224048
Podan_transcript_n1957	Pa_1_9540	3356052	3358298	424	220	A	ERR2224050
Podan_transcript_n1958	Pa_1_9540	3356023	3358297	453	219	A	ERR2224051
Podan_transcript_n1959	Pa_1_9540	3356064	3358316	412	238	C	SRR3197710
Podan_transcript_n1960	Pa_1_9550	3358404	3360635	418	8	C	SRR3197703
Podan_transcript_n1961	Pa_1_9550	3358421	3360629	401	2	C	SRR3197708
Podan_transcript_n1962	Pa_1_9550	3358418	3360633	404	6	C	SRR3197709
Podan_transcript_n1963	Pa_1_9560	3366258	3361399	805	530	C	SRR3197705
Podan_transcript_n1964	Pa_1_9560	3366258	3361512	805	417	C	SRR3197709
Podan_transcript_n1965	Pa_1_9580	3369190	3366625	201	356	C	SRR3197704
Podan_transcript_n1966	Pa_1_9580	3369154	3366613	165	368	C	SRR3197709
Podan_transcript_n1967	Pa_1_9590	3371358	3372769	128	531	C	SRR3197700
Podan_transcript_n1968	Pa_1_9590	3371365	3372664	121	426	C	SRR3197701
Podan_transcript_n1969	Pa_1_9590	3371365	3372752	121	514	B	SRR6960213
Podan_transcript_n1970	Pa_1_9590	3371365	3372756	121	518	B	SRR6960218
Podan_transcript_n1971	Pa_1_9600	3377398	3380243	694	672	A	ERR2224051
Podan_transcript_n1972	Pa_1_9605	3381257	3380416	40	228	B	SRR6960208
Podan_transcript_n1973	Pa_1_9605	3381263	3380408	46	236	B	SRR6960209
Podan_transcript_n1974	Pa_1_9605	3381263	3380428	46	216	B	SRR6960212
Podan_transcript_n1975	Pa_1_9605	3381267	3380415	50	229	B	SRR6960213
Podan_transcript_n1976	Pa_1_9605	3381269	3380373	52	271	B	SRR6960214
Podan_transcript_n1977	Pa_1_9605	3381270	3380373	53	271	B	SRR6960215
Podan_transcript_n1978	Pa_1_9605	3381257	3380416	40	228	B	SRR6960216
Podan_transcript_n1979	Pa_1_9605	3381249	3380428	32	216	B	SRR6960217
Podan_transcript_n1980	Pa_1_9605	3381267	3380373	50	271	B	SRR6960218
Podan_transcript_n1981	Pa_1_9605	3381257	3380408	40	236	B	SRR6960219
Podan_transcript_n1982	Pa_1_9605	3381260	3380358	43	286	B	SRR6960221
Podan_transcript_n1983	Pa_1_9605	3381249	3380456	32	188	B	SRR6960222
Podan_transcript_n1984	Pa_1_9605	3381265	3380368	48	276	B	SRR6960223
Podan_transcript_n1985	Pa_1_9605	3381270	3380362	53	282	B	SRR6960225
Podan_transcript_n1986	Pa_1_9640	3398185	3400412	321	1264	B	SRR6960208
Podan_transcript_n1987	Pa_1_9640	3398155	3400417	351	1269	B	SRR6960210
Podan_transcript_n1988	Pa_1_9640	3398178	3400412	328	1264	B	SRR6960217
Podan_transcript_n1989	Pa_1_9650	3400643	3402910	427	468	A	ERR2224048
Podan_transcript_n1990	Pa_1_9650	3400981	3402686	89	244	B	SRR6960209
Podan_transcript_n1991	Pa_1_9650	3401027	3402687	43	245	B	SRR6960219
Podan_transcript_n1992	Pa_1_9650	3401045	3402690	25	248	B	SRR6960221
Podan_transcript_n1993	Pa_1_9660	3405768	3402963	80	93	A	ERR2224050
Podan_transcript_n1994	Pa_1_9660	3405737	3402946	49	110	C	SRR3197701
Podan_transcript_n1995	Pa_1_9670	3406194	3408107	363	10	A	ERR2224048
Podan_transcript_n1996	Pa_1_9680	3411615	3409878	306	319	B	SRR6960213
Podan_transcript_n1997	Pa_1_9690	3419750	3417083	10	751	A	ERR2224050
Podan_transcript_n1998	Pa_1_9700	3419979	3421631	30	105	B	SRR6960209
Podan_transcript_n1999	Pa_1_9700	3419979	3421612	30	86	B	SRR6960219
[truncated: 15,868 more rows]
