# Supplementary material for: New insights into genome annotation in Podospora anserina through re-exploiting multiple RNA-seq data
Source: BMC Genomics. 2022 Dec 29;23:859. doi: 10.1186/s12864-022-09085-4 (PMC9801653; doi:10.1186/s12864-022-09085-4)
Supplement: Supplementary file 4 — Additional file 4. [file 12864_2022_9085_MOESM4_ESM.xlsx]

## Sheet: Feuil1
				Table S3: Genes coding components of NMD and EJC. The genes are listed with the homolog genes number in P. anserina and N. crassa.
		P. anserina	N. crassa
NMD	UPF1	Pa_2_9730	NCU04242
	UPF2	Pa_3_4250	NCU05267
	UPF3	Pa_6_4820	NCU03435
EJC	eIF4A3	Pa_1_10440	NCU07420
	Y14	Pa_1_1890	NCU03226
	Magoh	Pa_6_960	NCU04405
